# Supplementary material for: Real-time chirality transfer monitoring from statistically random to discrete homochiral nanotubes
Source: Nat Commun. 2022 Nov 30;13:7378. doi: 10.1038/s41467-022-34827-z (PMC9712533; doi:10.1038/s41467-022-34827-z)
Supplement: Supplementary file 4 — Supplementary Data 1 [file 41467_2022_34827_MOESM4_ESM.zip]

Archive with 3 entries (3 files):
- pS-pS-pS-CHCl3_tmp.xyz
- pR-pS-pR-CHCl3_tmp.xyz
- pS-pS-pR-CHCl3_tmp.xyz
