# Supplementary material for: Real-time chirality transfer monitoring from statistically random to discrete homochiral nanotubes
Source: Nat Commun. 2022 Nov 30;13:7378. doi: 10.1038/s41467-022-34827-z (PMC9712533; doi:10.1038/s41467-022-34827-z)
Supplement: Supplementary file 4 — Supplementary Data 1 [file 41467_2022_34827_MOESM4_ESM.zip › pS-pS-pS-CHCl3_tmp.xyz]

675
Molecule Name
O      -1.761900    3.522900    3.855000
O       3.378000    1.982100    5.212000
O      -2.519900    2.149000   -1.044500
O       2.479000    3.922900    0.536400
O      -2.280900   -2.985400   -1.305100
O       2.127200    0.013000   -2.793100
O      -1.377400   -4.782900    3.424400
O      -1.059600   -0.756900    6.615100
O       3.588700   -3.139600    4.784700
O       2.816700   -4.350200   -0.161100
C      -0.503500    3.067400    4.165200
C      -0.250100    2.169100    5.194300
H      -1.061100    1.743800    5.762700
C       1.038700    1.785900    5.527500
C       2.110200    2.322800    4.807600
C       1.853300    3.179300    3.744300
H       2.661400    3.570900    3.148000
C       0.564200    3.559200    3.408300
C       4.430700    2.880400    4.895500
H       4.083300    3.911000    5.040100
H       4.742800    2.748500    3.851400
C       5.607500    2.593700    5.823700
H       5.230600    2.524400    6.844800
H       6.308300    3.426100    5.761600
C       6.305000    1.288600    5.422100
H       6.789200    1.438900    4.453000
H       5.546200    0.511200    5.309700
N       7.319600    0.782600    6.340400
C       0.325500    4.488700    2.245900
H      -0.579900    5.065500    2.435300
H       1.177300    5.160700    2.139500
C       0.160300    3.704200    0.969400
C      -1.093700    3.264800    0.578300
H      -1.929000    3.504700    1.215900
C      -1.283000    2.538500   -0.590800
C      -0.173700    2.194100   -1.368900
C       1.080000    2.635700   -0.979000
H       1.921300    2.358400   -1.593300
C       1.262000    3.408100    0.161200
C       3.449800    4.118100   -0.481000
H       2.957200    4.500800   -1.383300
H       3.949200    3.169700   -0.717900
C       4.477700    5.129500    0.018300
H       3.943700    5.979400    0.445000
H       5.066500    5.473400   -0.831900
C       5.394400    4.491400    1.068600
H       6.015900    3.739400    0.574000
H       4.772100    3.987800    1.811400
N       6.290900    5.392400    1.785100
C      -0.329800    1.358400   -2.613600
H      -1.318200    1.537100   -3.037400
H       0.438400    1.638100   -3.334700
C      -0.183500   -0.105800   -2.286700
C      -1.290700   -0.851000   -1.916200
H      -2.241900   -0.345700   -1.874600
C      -1.193400   -2.201500   -1.605000
C       0.062400   -2.816000   -1.612400
C       1.169100   -2.071800   -1.987200
H       2.127200   -2.565600   -1.987400
C       1.063400   -0.734900   -2.350100
C       3.216700   -0.680500   -3.382700
H       2.831400   -1.489200   -4.016100
H       3.862000   -1.108300   -2.604700
C       4.017100    0.306400   -4.227900
H       3.320600    0.868500   -4.851200
H       4.691900   -0.257000   -4.872100
C       4.818200    1.257000   -3.330400
H       5.600400    0.681300   -2.827400
H       4.147400    1.662400   -2.569700
N       5.466100    2.385400   -3.990400
C       0.218400   -4.263300   -1.220900
H      -0.700300   -4.796500   -1.466100
H       1.055800   -4.697500   -1.767400
C       0.485600   -4.382400    0.257900
C      -0.568400   -4.493900    1.149800
H      -1.567600   -4.492700    0.745600
C      -0.360200   -4.601100    2.519300
C       0.944300   -4.545200    3.019100
C       1.998500   -4.438500    2.126800
H       2.995800   -4.397500    2.533700
C       1.792700   -4.383500    0.753900
C       4.070800   -4.882600    0.238400
H       3.907000   -5.793900    0.826700
H       4.617100   -4.152500    0.849500
C       4.878200   -5.211300   -1.014100
H       5.719900   -5.841700   -0.727800
H       4.237500   -5.767400   -1.699500
C       5.386000   -3.927000   -1.679900
N       5.990900   -4.072500   -2.999700
H       6.135600   -3.471400   -1.026700
H       4.548200   -3.233100   -1.777100
C       1.208600   -4.601600    4.502200
H       2.171500   -5.081200    4.679400
H       0.415100   -5.176000    4.980600
C       1.240300   -3.212200    5.085900
C       0.073900   -2.622000    5.544100
H      -0.838400   -3.190500    5.465400
C       0.064700   -1.343000    6.086400
C       1.253100   -0.607500    6.123800
C       2.420400   -1.199400    5.669900
H       3.325200   -0.614900    5.708600
C       2.439000   -2.498200    5.176900
C       4.812900   -2.695100    5.349800
H       4.661500   -2.472900    6.413400
H       5.161600   -1.788700    4.838400
C       5.849300   -3.804300    5.192700
H       5.399100   -4.743200    5.517100
H       6.698600   -3.578600    5.837300
C       6.309500   -3.908200    3.733800
H       5.425300   -3.939200    3.093400
N       7.139100   -5.058900    3.392400
H       6.881700   -3.009500    3.486600
C       1.272900    0.805600    6.648500
H       0.486600    0.916200    7.395500
H       2.244000    1.010100    7.099600
C       7.178600    6.140600    0.905300
C       5.620700    6.273400    2.728800
C       6.396800    1.983100   -5.036300
C       4.545000    3.404400   -4.469300
C       7.125500   -4.985900   -3.014700
C       5.043900   -4.392500   -4.056500
C       8.362900   -5.139200    4.178300
C       6.427800   -6.327800    3.395900
C       8.398900    1.730400    6.583300
C       6.785800    0.262000    7.589300
H       3.971700    3.083300   -5.346300
H       3.853500    3.668700   -3.672000
H       5.122700    4.287500   -4.743100
H       7.048100    1.198400   -4.656500
H       5.888800    1.621200   -5.936600
H       7.009600    2.843000   -5.307900
H       7.634200    5.459400    0.189300
H       6.659900    6.936900    0.360900
H       7.967900    6.591600    1.507200
H       5.040300    7.062600    2.237900
H       4.956700    5.686900    3.360600
H       6.378400    6.745200    3.354700
H       4.663300   -5.418100   -3.992500
H       4.205500   -3.700400   -4.010700
H       5.547600   -4.273800   -5.015900
H       7.794900   -4.742200   -2.192000
H       6.823300   -6.035300   -2.930500
H       7.665400   -4.856200   -3.953000
H       6.175900   -6.673000    4.404900
H       5.511900   -6.229500    2.816800
H       7.063700   -7.078700    2.926500
H       8.851800   -4.167000    4.183900
H       8.180700   -5.453600    5.211500
H       9.031500   -5.862200    3.710300
H       6.415000    1.048800    8.255800
H       5.974600   -0.430400    7.374000
H       7.581700   -0.275800    8.104800
H       8.751600    2.125800    5.632800
H       8.092400    2.562900    7.225600
H       9.221800    1.205200    7.068900
C      -3.543900   -2.569900   -1.802800
H      -3.423000   -2.190800   -2.825300
H      -3.959400   -1.774600   -1.170700
C      -4.485200   -3.770900   -1.802200
H      -3.962700   -4.616800   -2.250600
H      -5.354600   -3.529000   -2.413300
C      -4.926200   -4.111200   -0.373700
H      -5.562300   -3.301100   -0.005400
H      -4.038200   -4.165200    0.259800
N      -5.666300   -5.356800   -0.201000
C      -3.642000    2.909400   -0.622200
H      -3.381900    3.975200   -0.632800
H      -3.936900    2.620800    0.394900
C      -4.795900    2.646100   -1.585600
H      -4.418600    2.732600   -2.605300
H      -5.559900    3.406800   -1.426400
C      -5.387100    1.251000   -1.350500
H      -5.876900    1.243300   -0.372600
H      -4.569700    0.527000   -1.330500
N      -6.363900    0.784200   -2.328600
C      -2.739400    3.500300    4.884300
H      -2.276000    3.804900    5.830900
H      -3.153300    2.489700    4.994500
C      -3.854300    4.474700    4.514500
H      -3.398700    5.415400    4.203000
H      -4.465100    4.654100    5.399100
C      -4.719600    3.900800    3.386300
H      -5.268100    3.038200    3.775300
H      -4.061300    3.556300    2.585800
N      -5.697900    4.805400    2.791800
C      -2.085300   -1.616700    7.088600
H      -1.631500   -2.471800    7.604800
H      -2.692800   -1.982600    6.250800
C      -2.966000   -0.832400    8.057200
H      -3.585200   -1.537800    8.611100
H      -2.319100   -0.304100    8.758500
C      -3.852500    0.160300    7.296000
N      -4.593000    1.123900    8.103300
H      -4.584000   -0.405900    6.712300
H      -3.224400    0.725400    6.603900
C      -2.576800   -5.377200    2.951400
H      -2.328900   -6.189200    2.256600
H      -3.191300   -4.631900    2.430200
C      -3.346400   -5.931800    4.146800
H      -2.653200   -6.501100    4.767200
H      -4.122600   -6.602300    3.778100
C      -3.977300   -4.793000    4.956700
H      -3.210100   -4.040600    5.152200
N      -4.572200   -5.157100    6.238200
H      -4.763900   -4.332700    4.352000
C      -7.513500    1.669200   -2.459900
C      -5.797700    0.462100   -3.629200
C      -6.645000    5.344000    3.758700
C      -5.114700    5.863200    1.981300
C      -5.474500    0.499000    9.080200
C      -3.762200    2.145100    8.722100
C      -5.619000   -6.163300    6.120800
C      -3.605000   -5.521700    7.261800
C      -6.880400   -5.419000   -1.003600
C      -4.860800   -6.555900   -0.372400
H      -4.605200    6.627200    2.579300
H      -4.403900    5.430100    1.280600
H      -5.914900    6.345900    1.419800
H      -7.034400    4.533500    4.371700
H      -6.197300    6.101900    4.410500
H      -7.474200    5.800700    3.217700
H      -7.889400    1.921100   -1.470200
H      -7.275000    2.593300   -2.997400
H      -8.297300    1.144700   -3.007100
H      -5.492400    1.350400   -4.193500
H      -4.934200   -0.186400   -3.496100
H      -6.552400   -0.069000   -4.209500
H      -3.150200    1.757100    9.544100
H      -3.108400    2.582300    7.970200
H      -4.414300    2.923400    9.119000
H      -6.054200   -0.283200    8.594000
H      -4.928100    0.066100    9.925000
H      -6.161200    1.254000    9.463800
H      -3.135500   -6.494700    7.078200
H      -2.830400   -4.759400    7.313900
H      -4.121400   -5.566800    8.220900
H      -6.302500   -5.880600    5.322600
H      -5.221800   -7.162800    5.913900
H      -6.174300   -6.200100    7.058300
H      -4.578200   -6.734300   -1.416000
H      -3.958100   -6.473000    0.229500
H      -5.440200   -7.411100   -0.024200
H      -7.438700   -4.492400   -0.884700
H      -6.674800   -5.578200   -2.067500
H      -7.494800   -6.244700   -0.643800
C      16.095100    5.175800   -2.247700
H      15.155600    5.726800   -2.279200
C      16.351200    4.713500   -0.834900
C      17.653300    4.556400   -0.386600
C      15.294900    4.412300    0.029900
C      17.935100    4.104700    0.895900
C      15.576100    3.981800    1.320000
C      16.877900    3.817000    1.764600
O      19.204100    3.930800    1.388900
H      16.911600    5.822200   -2.569900
C      16.012600    3.987000   -3.171800
H      18.445200    4.786500   -1.080100
H      14.784700    3.754000    2.014600
C      17.159200    3.472200   -3.785000
C      14.792900    3.370000   -3.397800
O      18.340100    4.123800   -3.532100
C      17.044100    2.363000   -4.612500
C      14.682600    2.246400   -4.206500
C      19.516500    3.676600   -4.180900
C      15.825500    1.740500   -4.832500
O      13.501900    1.584900   -4.445400
C      15.755400    0.519700   -5.715600
C      12.332400    2.058500   -3.809900
H      13.928600    3.792100   -2.912500
H      17.908000    1.942700   -5.100500
H      14.774000    0.475500   -6.187100
C      15.975700   -0.725900   -4.894800
H      16.528500    0.583000   -6.481600
C      17.262500   -1.233100   -4.689300
C      14.896800   -1.367200   -4.308200
O      18.294700   -0.561900   -5.295300
C      17.424600   -2.372600   -3.912200
C      15.062300   -2.491900   -3.510500
C      19.608000   -1.075900   -5.169300
C      16.346600   -3.009100   -3.317400
O      14.029200   -3.151900   -2.889200
C      16.576500   -4.224300   -2.453700
C      12.721800   -2.640100   -3.045600
H      13.918700   -0.952600   -4.487700
H      18.402400   -2.789900   -3.736700
H      15.699900   -4.869500   -2.503300
C      16.812800   -3.805300   -1.024600
H      17.451400   -4.764500   -2.815700
C      18.101000   -3.515600   -0.563900
C      15.741200   -3.673300   -0.156400
O      19.127600   -3.667600   -1.462000
C      18.273600   -3.113600    0.754000
C      15.912200   -3.248600    1.154800
C      20.455400   -3.457000   -1.017600
C      17.201100   -2.973400    1.620400
O      14.881500   -3.082000    2.048700
C      17.436500   -2.501700    3.033700
C      13.565100   -3.328900    1.599500
H      14.762400   -3.906000   -0.541800
H      19.252800   -2.882800    1.139800
H      16.669900   -2.922400    3.683700
C      17.375100   -0.996200    3.091900
H      18.421200   -2.831600    3.365300
C      18.519000   -0.220700    2.878000
C      16.166400   -0.362700    3.330700
O      19.691000   -0.898200    2.652600
C      18.415800    1.163300    2.920600
C      16.059600    1.021800    3.349700
C      20.891000   -0.158500    2.518200
C      17.205300    1.797700    3.151600
O      14.882000    1.698500    3.559900
C      17.137700    3.304600    3.158700
C      13.701200    0.942800    3.735200
H      15.304800   -0.988600    3.494000
H      19.278200    1.789100    2.760000
H      16.331900    3.623300    3.819200
H      18.086100    3.707100    3.515000
O      14.023200    4.574400   -0.465600
C      12.934600    4.264200    0.379700
C      20.305800    4.288800    0.574600
H      20.835400    0.486200    1.630000
H      21.044700    0.473700    3.403100
C      22.040700   -1.152300    2.380100
H      19.907400   -1.081100   -4.112000
H      19.647600   -2.104900   -5.551700
C      20.541700   -0.180200   -5.978300
H      20.582000   -2.411900   -0.702200
H      20.674600   -4.111400   -0.163100
C      21.396400   -3.778200   -2.175000
H      20.325100    3.659400   -0.326000
H      20.221200    5.340100    0.267800
C      21.578500    4.083200    1.390900
H      19.746600    2.648200   -3.868700
H      19.375000    3.690600   -5.270000
C      20.653800    4.615500   -3.789700
H      21.226600   -4.811300   -2.484200
H      21.149400   -3.133400   -3.020500
C      22.858900   -3.584100   -1.782400
H      22.050000   -1.796500    3.261500
H      21.857800   -1.783800    1.508600
C      23.386000   -0.445200    2.236300
H      21.513600    4.693100    2.294100
H      21.634200    3.037500    1.699200
C      22.826800    4.458400    0.596100
H      20.386300    5.629800   -4.092000
H      20.757800    4.609000   -2.703000
C      21.973500    4.207600   -4.439900
H      20.200100   -0.168200   -7.015100
H      20.472400    0.839100   -5.593600
C      21.988400   -0.663200   -5.910100
H      22.311600   -0.682300   -4.867000
H      22.045100   -1.683400   -6.296000
C      22.920400    0.236000   -6.713800
H      22.228500    3.192000   -4.129000
H      21.853500    4.204400   -5.525500
C      23.104900    5.154800   -4.057800
H      22.879200    3.840800   -0.303400
H      22.751900    5.501500    0.281100
C      24.096200    4.267300    1.417900
H      23.363700    0.193100    1.350100
H      23.549500    0.195700    3.105400
C      24.534600   -1.440000    2.117200
H      23.014500   -2.546200   -1.479700
H      23.087500   -4.219900   -0.924100
C      23.801500   -3.925300   -2.930500
H      12.504400    2.186600   -2.733200
H      12.044900    3.037400   -4.225800
C      11.205000    1.083200   -4.011600
H      12.699200   -1.566600   -2.816400
H      12.384700   -2.771400   -4.086200
C      11.772900   -3.356500   -2.123900
H      13.369800   -2.786400    0.665100
H      13.426900   -4.404000    1.402000
C      12.571200   -2.885300    2.638000
H      13.599700    0.197000    2.936000
H      13.733300    0.406400    4.697000
C      12.500300    1.848400    3.712700
H      13.061200    3.266000    0.818900
H      12.875100    4.992100    1.204600
C      11.649000    4.294400   -0.400900
C      11.498200    5.078600   -1.538500
C      10.585000    3.509800    0.033100
C       9.398200    3.487000   -0.668500
C      10.317300    5.045500   -2.256100
C       9.262600    4.239900   -1.835100
H      10.697700    2.905900    0.919500
H       8.579400    2.868200   -0.337500
H      12.318200    5.698200   -1.865500
H      10.195500    5.629400   -3.156100
C       8.050500    4.109000   -2.678400
C      11.153300    0.238900   -5.114600
C      10.190100    1.027600   -3.061500
C       9.151800    0.130200   -3.195700
C      10.125600   -0.676200   -5.244000
C       9.123400   -0.746900   -4.280200
H      10.225700    1.685100   -2.207200
H       8.372600    0.080800   -2.452000
H      11.932800    0.292400   -5.858100
H      10.087200   -1.356000   -6.082000
C       8.096700   -1.813400   -4.358400
C      12.012500   -4.653900   -1.686900
C      10.625600   -2.694100   -1.698600
C       9.743000   -3.305300   -0.833400
C      11.141400   -5.264300   -0.804300
C      10.006300   -4.591000   -0.360300
H      10.434700   -1.689400   -2.041100
H       8.861200   -2.785200   -0.494500
H      12.894400   -5.172100   -2.028900
H      11.329300   -6.261800   -0.436300
C       9.146800   -5.198700    0.683500
C      12.891900   -2.834400    3.989300
C      11.295100   -2.515000    2.225100
C      10.360000   -2.079700    3.140200
C      11.965200   -2.379800    4.908700
C      10.696200   -1.987500    4.491100
H      11.042700   -2.558800    1.177500
H       9.375800   -1.781600    2.815800
H      13.876600   -3.135200    4.310700
H      12.209900   -2.310100    5.958100
C       9.753300   -1.381100    5.461000
C      12.582200    3.186100    4.081100
C      11.276200    1.325600    3.307400
C      10.156300    2.127800    3.247300
C      11.467000    3.999200    4.005300
C      10.248300    3.480400    3.576000
H      11.209500    0.286400    3.026700
H       9.211700    1.723600    2.919700
H      13.528200    3.587200    4.408800
H      11.522100    5.046000    4.264000
C       9.090300    4.383900    3.375200
O       8.087000   -2.670900   -5.225100
O       7.214000   -1.773900   -3.379700
O       9.142700    5.589100    3.552700
O       8.004600    3.769400    2.948400
O      10.032900   -1.180600    6.630700
O       8.594000   -1.040300    4.932900
O       7.920600    4.666500   -3.755100
O       7.138300    3.300200   -2.176100
O       9.386300   -6.274400    1.205500
O       8.117200   -4.449600    1.026200
H      23.678800   -4.964400   -3.227800
H      23.596500   -3.296200   -3.793500
H      24.835900   -3.773600   -2.631000
H      22.626300    0.250700   -7.760900
H      22.888500    1.254900   -6.335100
H      23.944700   -0.123700   -6.649600
H      22.878900    6.168300   -4.381400
H      23.247700    5.163800   -2.979700
H      24.035900    4.844100   -4.526300
H      24.071000    4.891100    2.308600
H      24.197300    3.230300    1.729400
H      24.972200    4.538500    0.833300
H      24.586500   -2.069500    3.002700
H      24.396700   -2.080900    1.249500
H      25.482000   -0.916500    2.011900
H       7.293200    4.435500    2.608000
H       6.418900    3.050600   -2.873000
H       6.656900   -2.641200   -3.327600
H       7.670500   -4.781300    1.895500
H       8.052000   -0.423700    5.558100
C     -16.346500    2.034200    1.096900
H     -15.572700    2.504600    0.490900
C     -16.290500    0.540000    0.898600
C     -17.445900   -0.215800    1.020100
C     -15.083300   -0.106600    0.617700
C     -17.434600   -1.596700    0.874100
C     -15.075600   -1.484800    0.446800
C     -16.229400   -2.240600    0.576500
O     -18.547300   -2.391800    0.988800
H     -17.326400    2.402400    0.792500
C     -16.122600    2.371100    2.549500
H     -18.358300    0.310500    1.247200
H     -14.164400   -2.011000    0.215600
C     -17.194200    2.432400    3.446000
C     -14.838300    2.595600    3.017800
O     -18.445500    2.210200    2.928300
C     -16.944100    2.724500    4.780300
C     -14.586700    2.864900    4.356900
C     -19.567700    2.331200    3.783100
C     -15.658500    2.940100    5.251200
O     -13.331400    3.072400    4.876400
C     -15.434100    3.223300    6.715800
C     -12.224800    2.977700    4.003100
H     -14.035400    2.544400    2.301200
H     -17.747500    2.779000    5.496300
H     -14.544400    3.842100    6.828400
C     -15.246500    1.930400    7.468700
H     -16.300300    3.748100    7.119100
C     -16.341000    1.247800    8.008800
C     -13.979200    1.387600    7.605300
O     -17.572700    1.831200    7.848000
C     -16.128200    0.049900    8.678000
C     -13.770100    0.177700    8.254300
C     -18.702300    1.208600    8.432000
C     -14.861600   -0.497800    8.808000
O     -12.537600   -0.412800    8.400100
C     -14.684400   -1.818200    9.515400
C     -11.417900    0.235800    7.833500
H     -13.157500    1.939100    7.179300
H     -16.949900   -0.499900    9.106500
H     -13.698400   -1.846700    9.978200
C     -14.811000   -2.953400    8.530900
H     -15.452800   -1.923900   10.281300
C     -16.054400   -3.530800    8.255200
C     -13.689400   -3.418000    7.863300
O     -17.131900   -3.036200    8.946400
C     -16.130800   -4.562500    7.328900
C     -13.770400   -4.433200    6.919200
C     -18.400900   -3.630700    8.743800
C     -15.010300   -5.022500    6.655300
O     -12.692600   -4.914800    6.215100
C     -15.149400   -6.123800    5.633900
C     -11.429200   -4.328100    6.450300
H     -12.746900   -2.952900    8.099700
H     -17.073200   -5.029800    7.095300
H     -14.224800   -6.699400    5.599800
C     -15.425200   -5.533400    4.274200
H     -15.977400   -6.774800    5.914800
C     -16.734300   -5.285400    3.849600
C     -14.371200   -5.200000    3.439100
O     -17.740900   -5.636800    4.713800
C     -16.944200   -4.723300    2.597300
C     -14.581000   -4.612700    2.198300
C     -19.083900   -5.458700    4.302000
C     -15.889800   -4.380400    1.765500
O     -13.570700   -4.241600    1.343600
C     -16.167300   -3.740000    0.428300
C     -12.236800   -4.439600    1.764700
H     -13.375500   -5.405900    3.795000
H     -17.940400   -4.522300    2.239200
H     -15.371000   -4.003800   -0.267200
H     -17.122800   -4.100200    0.046800
O     -13.964300    0.685400    0.520500
C     -12.727100    0.059000    0.250800
C     -19.802300   -1.777500    1.218200
H     -19.279500   -4.393100    4.117500
H     -19.270400   -6.016500    3.374400
C     -19.989700   -5.977100    5.415200
H     -18.850600    0.213700    7.989500
H     -18.551900    1.094100    9.514000
C     -19.916500    2.093000    8.163500
H     -18.711600   -3.499000    7.697900
H     -18.353100   -4.705600    8.964300
C     -19.394100   -2.949600    9.680800
H     -19.788600   -1.247200    2.180600
H     -20.018800   -1.054200    0.420400
C     -20.864600   -2.872800    1.233500
H     -19.514300    1.574800    4.578700
H     -19.584100    3.327700    4.244800
C     -20.823000    2.125500    2.940200
H     -19.044500   -3.074300   10.707400
H     -19.409000   -1.880100    9.462200
C     -20.798500   -3.529900    9.533100
H     -19.750200   -7.026300    5.598300
H     -19.775600   -5.422600    6.330900
C     -21.466300   -5.833200    5.054600
H     -20.827100   -3.406000    0.281700
H     -20.623900   -3.586300    2.024000
C     -22.262700   -2.302000    1.457600
H     -20.833700    2.873800    2.145400
H     -20.773800    1.141800    2.469500
C     -22.093100    2.236400    3.779900
H     -19.727400    3.080900    8.587900
H     -20.034200    2.211800    7.084700
C     -21.189900    1.501600    8.762900
H     -21.364200    0.513200    8.332000
H     -21.055900    1.377400    9.839800
C     -22.400600    2.389900    8.501700
H     -22.068300    1.482700    4.570100
H     -22.124400    3.218800    4.256400
C     -23.345900    2.043800    2.933200
H     -22.282900   -1.762700    2.407200
H     -22.490700   -1.587800    0.663100
C     -23.321800   -3.398000    1.473500
H     -21.688100   -4.781000    4.862500
H     -21.667700   -6.389700    4.136600
C     -22.370800   -6.347400    6.168400
H     -21.135700   -3.396400    8.502700
H     -20.767100   -4.602400    9.737800
C     -21.786500   -2.861400   10.481800
H     -12.271400    2.047000    3.422800
H     -12.228900    3.820200    3.293200
C     -10.942400    2.998400    4.789300
H     -11.610900    0.486900    6.782200
H     -11.209100    1.173300    8.373200
C     -10.209400   -0.657100    7.907800
H     -11.492900   -3.234700    6.373300
H     -11.079200   -4.576300    7.465000
C     -10.428200   -4.829400    5.445500
H     -12.084300   -4.020800    2.768000
H     -12.008800   -5.516500    1.809100
C     -11.286800   -3.772700    0.807900
H     -12.557600   -0.773200    0.946700
H     -12.723600   -0.349000   -0.772600
C     -11.604200    1.049900    0.391800
C     -11.797500    2.412500    0.197500
C     -10.338000    0.581600    0.728400
C      -9.286200    1.458000    0.892100
C     -10.751600    3.297700    0.379500
C      -9.490800    2.829600    0.740400
H     -10.184500   -0.475900    0.873800
H      -8.309000    1.093600    1.165900
H     -12.775800    2.773400   -0.078100
H     -10.894300    4.361000    0.258200
C      -8.409300    3.791200    1.061700
C     -10.849800    3.620900    6.028600
C      -9.821500    2.370500    4.255500
C      -8.632700    2.344200    4.953700
C      -9.666200    3.581300    6.741400
C      -8.551900    2.932400    6.216100
H      -9.890100    1.890700    3.292100
H      -7.768800    1.846100    4.543100
H     -11.715500    4.118900    6.435900
H      -9.587400    4.038200    7.716500
C      -7.327700    2.783000    7.038500
C     -10.081900   -1.643100    8.878900
C      -9.193900   -0.485600    6.972100
C      -8.080200   -1.298400    6.988300
C      -8.976800   -2.473300    8.888300
C      -7.973000   -2.316500    7.936100
H      -9.288200    0.282700    6.221200
H      -7.300900   -1.172000    6.253800
H     -10.862200   -1.765700    9.613200
H      -8.877800   -3.260500    9.620700
C      -6.857300   -3.290600    7.871600
C     -10.565200   -6.063900    4.822000
C      -9.335700   -4.025700    5.134900
C      -8.406700   -4.434000    4.201400
C      -9.647600   -6.470000    3.871300
C      -8.568300   -5.653700    3.543700
H      -9.224600   -3.069800    5.621700
H      -7.568000   -3.803300    3.953300
H     -11.404100   -6.693100    5.074000
H      -9.756500   -7.414800    3.360000
C      -7.663200   -6.034900    2.433300
C     -11.614100   -3.561800   -0.526300
C     -10.045800   -3.357000    1.280100
C      -9.153000   -2.722500    0.442500
C     -10.731000   -2.908900   -1.365700
C      -9.498600   -2.473300   -0.885900
H      -9.788300   -3.523300    2.314000
H      -8.196600   -2.390800    0.814000
H     -12.570700   -3.896500   -0.895100
H     -10.983100   -2.715400   -2.397600
C      -8.611800   -1.663500   -1.754800
O      -7.237600    3.188800    8.184900
O      -6.354400    2.134300    6.429900
O      -8.908200   -1.332300   -2.890300
O      -7.485800   -1.298900   -1.173500
O      -7.819300   -7.037300    1.756900
O      -6.693200   -5.168300    2.216300
O      -8.562700    5.000700    1.047500
O      -7.272800    3.217200    1.404900
O      -6.764600   -4.252300    8.615400
O      -5.992100   -3.044600    6.907500
H     -21.479000   -3.005200   11.515100
H     -21.840400   -1.792900   10.286500
H     -22.780200   -3.285200   10.356900
H     -22.254900    3.372300    8.945400
H     -22.557600    2.517000    7.433100
H     -23.296500    1.948100    8.931700
H     -23.401300    2.803200    2.156500
H     -23.337900    1.066600    2.456000
H     -24.237800    2.118400    3.551000
H     -23.326700   -3.936500    0.528500
H     -23.123100   -4.109400    2.271700
H     -24.309500   -2.970700    1.630500
H     -22.178700   -7.400800    6.359600
H     -22.195000   -5.795200    7.088700
H     -23.416400   -6.233300    5.892200
H      -6.997000   -0.563300   -1.707700
H      -6.617400    3.887300    1.837000
H      -5.610500    1.850900    7.087300
H      -5.362200   -3.845500    6.741100
H      -6.220800   -5.335500    1.314200
