# Supplementary material for: Real-time chirality transfer monitoring from statistically random to discrete homochiral nanotubes
Source: Nat Commun. 2022 Nov 30;13:7378. doi: 10.1038/s41467-022-34827-z (PMC9712533; doi:10.1038/s41467-022-34827-z)
Supplement: Supplementary file 4 — Supplementary Data 1 [file 41467_2022_34827_MOESM4_ESM.zip › pR-pS-pR-CHCl3_tmp.xyz]

675
Molecule Name
O      -1.535900    3.009700    4.426400
O       3.692800    1.438900    5.460300
O      -2.523700    2.049100   -0.586400
O       2.656800    3.053700    1.139300
O      -2.467400   -3.290400   -0.970100
O       2.162900   -0.479200   -2.223000
O      -1.096500   -4.418800    3.918000
O      -0.243300   -1.945400    7.933700
O       3.546900   -3.040700    4.028900
O       2.717100   -5.390600   -0.007400
C      -0.228500    2.608800    4.663000
C       0.043900    1.691000    5.668500
H      -0.780700    1.292600    6.238000
C       1.335600    1.272200    5.952800
C       2.381000    1.816100    5.200700
C       2.101300    2.691400    4.161400
H       2.904000    3.050600    3.540700
C       0.810100    3.100400    3.870200
C       0.557500    4.024900    2.706600
H      -0.322200    4.636700    2.904200
H       1.425600    4.669800    2.564600
C       0.323400    3.235700    1.441000
C      -0.964200    2.976100    1.008000
H      -1.795400    3.315900    1.605900
C      -1.216800    2.273600   -0.165000
C      -0.147400    1.778800   -0.906600
C       1.145800    2.021100   -0.465800
H       1.949200    1.604200   -1.049400
C       1.401700    2.754500    0.683900
C      -0.351500    0.970500   -2.164700
H      -1.344500    1.164300   -2.568900
H       0.401300    1.264400   -2.896900
C      -0.227400   -0.501300   -1.859200
C      -1.359400   -1.229400   -1.527400
H      -2.311500   -0.723700   -1.481700
C      -1.299700   -2.587000   -1.242500
C      -0.062800   -3.233600   -1.207400
C       1.073200   -2.500300   -1.515600
H       2.034500   -2.987800   -1.467600
C       1.003400   -1.162100   -1.875300
C       0.067500   -4.684900   -0.824000
H      -0.891000   -5.186500   -0.962400
H       0.823000   -5.159400   -1.451200
C       0.477700   -4.816500    0.621300
C      -0.444300   -4.565500    1.625500
H      -1.437600   -4.243300    1.353400
C      -0.126000   -4.704800    2.968900
C       1.171800   -5.073500    3.336200
C       2.098300   -5.304700    2.331300
H       3.110500   -5.557100    2.600200
C       1.771600   -5.192200    0.985900
C       1.587100   -5.160000    4.784700
H       2.554400   -5.658000    4.850300
H       0.870200   -5.752300    5.353100
C       1.644600   -3.778400    5.388500
C       0.716500   -3.416700    6.351000
H       0.005700   -4.147200    6.706400
C       0.659100   -2.142000    6.902700
C       1.548200   -1.160900    6.462400
C       2.480000   -1.524200    5.500900
H       3.180700   -0.784100    5.148000
C       2.561900   -2.806200    4.976800
C       1.594900    0.242100    7.023400
H       0.873000    0.343000    7.831700
H       2.594400    0.402700    7.434200
C       3.780000    2.593000    0.406100
H       4.622700    2.665700    1.098300
H       3.650300    1.538000    0.141100
C       4.063700    3.434800   -0.841100
H       3.134400    3.583000   -1.392800
H       4.438900    4.413100   -0.537500
C       5.093700    2.714200   -1.717500
H       6.002000    2.553000   -1.131900
H       4.694500    1.733700   -1.993400
N       5.489200    3.380900   -2.952900
C       4.477100    2.371400    6.199500
H       3.933000    2.672700    7.104900
H       5.364500    1.802700    6.487000
C       4.911000    3.617700    5.430200
H       4.032900    4.206700    5.163100
H       5.530600    4.209300    6.105800
C       5.710400    3.241800    4.176200
H       6.554300    2.610300    4.466300
H       5.073400    2.649800    3.513400
N       6.243800    4.358300    3.400600
C       4.662000   -3.818300    4.447600
H       4.357400   -4.854500    4.639900
H       5.334300   -3.799700    3.585800
C       5.377500   -3.290100    5.690500
H       4.640800   -3.153800    6.484900
H       6.096900   -4.046800    6.007400
C       6.101100   -1.970000    5.406500
H       6.867700   -2.143200    4.646600
H       5.387000   -1.249300    5.001800
N       6.756100   -1.341100    6.550100
C       3.161200   -6.727400   -0.223500
H       2.313600   -7.417500   -0.127800
H       3.503000   -6.730400   -1.262200
C       4.306600   -7.193500    0.677600
H       4.663100   -8.141400    0.271900
H       3.936100   -7.373800    1.686900
C       5.454200   -6.174000    0.704800
N       6.689600   -6.626100    1.339900
H       5.705700   -5.891000   -0.319800
H       5.121100   -5.272100    1.227500
C       2.497300   -0.538900   -3.606700
H       1.612900   -0.307400   -4.214300
H       3.242600    0.249500   -3.742700
C       3.081500   -1.878400   -4.053700
H       2.360000   -2.669100   -3.843100
H       3.237400   -1.828300   -5.131900
C       4.407900   -2.158100   -3.335900
H       4.247100   -2.080500   -2.257000
N       5.022200   -3.455600   -3.596000
H       5.134500   -1.392300   -3.621800
C       7.309100    5.076100    4.087500
C       5.226400    5.278200    2.908000
C       7.836200   -2.137300    7.116000
C       5.829900   -0.903600    7.582900
C       7.442100   -7.569500    0.524300
C       6.496900   -7.135000    2.691700
C       5.395900   -3.654400   -4.989000
C       4.263000   -4.586700   -3.086000
C       6.246900    4.605400   -2.749700
C       4.398900    3.581700   -3.893900
H       5.432800   -1.734900    8.177000
H       4.999500   -0.379900    7.115600
H       6.354700   -0.225500    8.256500
H       8.470200   -2.511800    6.314300
H       7.471300   -2.984300    7.707600
H       8.440100   -1.498200    7.760900
H       8.055700    4.364200    4.436300
H       6.945400    5.660800    4.939400
H       7.779700    5.758500    3.379800
H       4.800700    5.902600    3.701100
H       4.427600    4.715100    2.429300
H       5.689400    5.934200    2.170200
H       5.982900   -8.102100    2.710500
H       5.925200   -6.409500    3.267300
H       7.475900   -7.259000    3.154800
H       7.560500   -7.158200   -0.476700
H       6.957200   -8.549700    0.453700
H       8.426400   -7.702800    0.972800
H       3.371300   -4.804500   -3.685300
H       3.963100   -4.391200   -2.057700
H       4.910000   -5.464900   -3.098300
H       5.966900   -2.795000   -5.335400
H       4.528500   -3.797000   -5.643000
H       6.024400   -4.542500   -5.057700
H       3.704200    4.368400   -3.578300
H       3.850200    2.649500   -4.012100
H       4.821200    3.865300   -4.857900
H       7.021700    4.433600   -2.004800
H       5.621400    5.443900   -2.422800
H       6.729500    4.877500   -3.688900
C      -3.071600    3.077700   -1.404300
H      -2.335200    3.388000   -2.157300
H      -3.921300    2.608700   -1.908600
C      -3.553200    4.304000   -0.628800
H      -2.704900    4.759100   -0.115800
H      -3.948400    5.018600   -1.352000
C      -4.640400    3.908000    0.377600
H      -5.450900    3.405000   -0.156700
H      -4.219300    3.189100    1.086200
N      -5.238800    4.992200    1.149200
C      -3.113700   -3.828100   -2.122400
H      -2.384100   -4.384000   -2.726300
H      -3.856600   -4.523600   -1.725300
C      -3.813900   -2.793300   -3.000900
H      -3.086000   -2.057800   -3.346700
H      -4.216000   -3.321500   -3.866200
C      -4.951300   -2.109100   -2.233000
H      -5.622800   -2.878900   -1.844500
H      -4.534800   -1.571300   -1.376500
N      -5.765900   -1.167600   -2.993500
C      -1.800800   -5.537400    4.447200
H      -1.100000   -6.252300    4.896600
H      -2.431500   -5.109600    5.229600
C      -2.665500   -6.276100    3.427400
H      -2.034600   -6.578100    2.589300
H      -3.058200   -7.171800    3.910300
C      -3.818400   -5.395300    2.932900
H      -4.475300   -5.162500    3.775200
H      -3.408100   -4.453700    2.558200
N      -4.644300   -5.969100    1.874800
C      -1.395300   -1.146300    7.671600
H      -1.242100   -0.156600    8.122700
H      -1.538700   -1.031600    6.592100
C      -2.617700   -1.802100    8.314700
H      -3.366600   -1.035300    8.513100
H      -2.296500   -2.231800    9.264900
C      -3.221100   -2.887300    7.414500
N      -4.239400   -3.735900    8.029700
H      -3.679900   -2.405800    6.545100
H      -2.420200   -3.537400    7.056300
C      -1.954100    4.150000    5.169800
H      -1.144000    4.889400    5.210100
H      -2.787400    4.567300    4.597500
C      -2.426600    3.834000    6.589200
H      -1.592200    3.443200    7.173200
H      -2.752400    4.773900    7.036800
C      -3.587400    2.830100    6.570500
H      -3.204000    1.842400    6.300400
N      -4.339800    2.689300    7.813000
H      -4.299900    3.125400    5.796100
C      -6.582300   -1.797500   -4.020800
C      -5.015100   -0.041600   -3.528300
C      -5.434200   -7.111000    2.311600
C      -3.913600   -6.264600    0.651700
C      -5.290800   -2.974700    8.693600
C      -3.699500   -4.758500    8.912600
C      -5.154600    3.850900    8.140400
C      -3.527400    2.281800    8.949100
C      -6.042500    5.908700    0.354100
C      -4.289500    5.708800    1.986000
H      -3.285500   -7.158700    0.735000
H      -3.289800   -5.410700    0.396000
H      -4.634700   -6.423400   -0.151100
H      -5.978400   -6.846400    3.216200
H      -4.822000   -7.998500    2.506500
H      -6.153400   -7.357700    1.530500
H      -7.090900   -2.659300   -3.593000
H      -5.996400   -2.121300   -4.888200
H      -7.330600   -1.078500   -4.355600
H      -4.362800   -0.324300   -4.362000
H      -4.412300    0.392000   -2.732200
H      -5.723900    0.706100   -3.885600
H      -3.255100   -4.344800    9.825200
H      -2.942500   -5.332600    8.381200
H      -4.511500   -5.427600    9.197400
H      -5.653900   -2.198200    8.023600
H      -4.952700   -2.512100    9.627000
H      -6.115500   -3.648000    8.927800
H      -2.862400    3.078000    9.302100
H      -2.930500    1.416200    8.668600
H      -4.192500    2.002700    9.766600
H      -5.731200    4.147500    7.266000
H      -4.560500    4.705400    8.483300
H      -5.848400    3.572200    8.933800
H      -3.619000    6.356700    1.410000
H      -3.695500    4.986800    2.543400
H      -4.846000    6.329900    2.688500
H      -6.715100    5.337900   -0.283900
H      -5.435200    6.574000   -0.269900
H      -6.642300    6.518200    1.030700
C      16.672500    2.926300    3.426400
H      15.839900    3.214200    4.067600
C      16.420900    3.432000    2.027700
C      17.487400    3.784500    1.216000
C      15.121700    3.521900    1.519100
C      17.296900    4.223300   -0.087700
C      14.929100    3.970000    0.219000
C      15.996300    4.317800   -0.593500
O      18.312700    4.593700   -0.932300
H      17.597800    3.357600    3.808000
C      16.797400    1.424000    3.404700
H      18.477900    3.694000    1.631100
H      13.939300    4.052600   -0.199400
C      18.039300    0.810400    3.213600
C      15.667400    0.633200    3.533800
O      19.126700    1.640700    3.109000
C      18.107300   -0.575500    3.158700
C      15.733100   -0.751700    3.460100
C      20.422400    1.070000    3.071000
C      16.975800   -1.367400    3.278900
O      14.637800   -1.575800    3.559100
C      17.103800   -2.868000    3.190800
C      13.351900   -0.989400    3.635400
H      14.726900    1.134700    3.689600
H      19.048400   -1.077900    3.003300
H      16.326000   -3.328100    3.800100
C      16.952500   -3.323200    1.761200
H      18.084400   -3.169500    3.558800
C      18.061100   -3.500500    0.929300
C      15.686700   -3.550100    1.249100
O      19.293900   -3.267700    1.485700
C      17.859600   -3.912000   -0.381900
C      15.481400   -3.934800   -0.070200
C      20.450300   -3.536700    0.714300
C      16.590600   -4.131000   -0.898000
O      14.231500   -4.145800   -0.608500
C      16.432400   -4.557000   -2.337200
C      13.136900   -3.956400    0.274200
H      14.860400   -3.407200    1.923800
H      18.693300   -4.060700   -1.047700
H      15.531100   -5.162900   -2.432000
C      16.320200   -3.349000   -3.232700
H      17.303300   -5.142200   -2.634900
C      17.461300   -2.680000   -3.688500
C      15.070700   -2.874800   -3.597700
O      18.674500   -3.220600   -3.344200
C      17.312000   -1.538500   -4.465100
C      14.921800   -1.736200   -4.378700
C      19.852800   -2.659900   -3.894900
C      16.061800   -1.052500   -4.812500
O      13.713000   -1.213100   -4.767500
C      15.946300    0.214600   -5.622100
C      12.524100   -1.885300   -4.404900
H      14.214300   -3.425200   -3.243600
H      18.171200   -0.987500   -4.811700
H      15.030900    0.179200   -6.212400
C      15.906800    1.408400   -4.701000
H      16.806800    0.304400   -6.284600
C      17.069700    2.120300   -4.392600
C      14.708400    1.792800   -4.121400
O      18.230700    1.692200   -4.987300
C      16.989400    3.207800   -3.532100
C      14.633300    2.863400   -3.241100
C      19.418700    2.432100   -4.773700
C      15.790600    3.592800   -2.952800
O      13.474200    3.270100   -2.626100
C      15.751600    4.770200   -2.010700
C      12.292000    2.538000   -2.883600
H      13.831400    1.221700   -4.374200
H      17.866700    3.779400   -3.277700
H      14.772900    5.245000   -2.074800
H      16.525700    5.483800   -2.294100
O      14.103700    3.157900    2.366600
C      12.773300    3.249500    1.902300
C      19.641700    4.603000   -0.443900
H      19.699600    2.388100   -3.712000
H      19.264500    3.482500   -5.054500
C      20.514800    1.816400   -5.638300
H      20.494700   -2.849200   -0.141900
H      20.420500   -4.567900    0.338000
C      21.669400   -3.345500    1.611800
H      20.003100   -1.644300   -3.502500
H      19.768400   -2.605400   -4.988400
C      21.023400   -3.558900   -3.506600
H      19.948400    3.583300   -0.172000
H      19.711400    5.240700    0.447600
C      20.538200    5.149500   -1.551600
H      20.565500    0.530400    2.124100
H      20.547900    0.362400    3.901000
C      21.434100    2.205600    3.197600
H      20.837500   -4.559400   -3.901800
H      21.064100   -3.634200   -2.418400
C      22.351800   -3.026600   -4.038400
H      20.195900    1.855200   -6.681600
H      20.629400    0.766000   -5.364900
C      21.844800    2.547200   -5.471400
H      20.201300    6.156500   -1.805300
H      20.418400    4.525900   -2.439600
C      22.006400    5.180100   -1.134800
H      21.265800    2.713000    4.149500
H      21.252700    2.928400    2.400000
C      22.872300    1.698500    3.125100
H      21.579300   -4.019000    2.466400
H      21.669500   -2.322900    1.993100
C      22.970200   -3.624000    0.862600
H      23.051300   -2.937800    0.016800
H      22.944700   -4.641700    0.466500
C      24.187700   -3.463300    1.765400
H      23.043400    1.240100    2.148700
H      23.020800    0.929000    3.886000
C      23.877700    2.823700    3.341700
H      22.333600    4.165800   -0.896100
H      22.112000    5.786400   -0.232500
C      22.890500    5.752000   -2.237000
H      22.156000    2.492700   -4.425900
H      21.709500    3.601000   -5.725400
C      22.931800    1.949000   -6.356800
H      22.532800   -2.032300   -3.624300
H      22.292600   -2.929600   -5.124700
C      23.510400   -3.947300   -3.673100
H      13.248200   -0.190700    2.890600
H      13.195600   -0.547700    4.632300
C      12.305400   -2.041500    3.377000
H      13.189700   -2.955200    0.718800
H      13.186700   -4.701000    1.082300
C      11.818100   -4.101800   -0.431200
H      12.560000   -2.198900   -3.354300
H      12.398300   -2.786600   -5.025600
C      11.344700   -0.965300   -4.578600
H      12.452700    1.469200   -2.692600
H      11.994900    2.655600   -3.937300
C      11.183000    3.042700   -2.002600
H      12.652100    2.692300    0.963400
H      12.511100    4.301400    1.706000
C      11.832800    2.690800    2.936700
C      12.174400    2.639000    4.283300
C      10.587800    2.220300    2.531500
C       9.701000    1.695500    3.448800
C      11.299500    2.094500    5.203900
C      10.058700    1.613000    4.793800
H      10.317400    2.264300    1.488200
H       8.737400    1.331700    3.130000
H      13.133700    3.015800    4.600900
H      11.562000    2.028700    6.249400
C       9.166600    0.948100    5.773100
C      12.533500   -3.374700    3.698500
C      11.095500   -1.679400    2.792400
C      10.144500   -2.634900    2.494100
C      11.590800   -4.335900    3.390600
C      10.396900   -3.977100    2.768600
H      10.905600   -0.640600    2.567200
H       9.211300   -2.358700    2.030800
H      13.461100   -3.653000    4.173500
H      11.763300   -5.377600    3.617300
C       9.434300   -5.040100    2.396200
C      11.403000   -5.325400   -0.945200
C      10.959900   -3.010500   -0.492900
C       9.694000   -3.140600   -1.026200
C      10.142600   -5.458800   -1.495200
C       9.276000   -4.369300   -1.530100
H      11.282500   -2.058400   -0.101600
H       9.013200   -2.305000   -1.041700
H      12.069000   -6.173800   -0.901900
H       9.809800   -6.405300   -1.894200
C       7.917900   -4.506400   -2.110700
C      11.386900    0.143600   -5.415100
C      10.190700   -1.221100   -3.844400
C       9.125800   -0.346800   -3.882500
C      10.324900    1.028300   -5.451800
C       9.200100    0.807600   -4.661600
H      10.142200   -2.099200   -3.219400
H       8.245500   -0.535700   -3.289700
H      12.264600    0.322100   -6.016100
H      10.356500    1.910500   -6.074200
C       8.136900    1.836500   -4.582400
C      11.122200    4.378800   -1.624100
C      10.199200    2.162100   -1.564200
C       9.188500    2.598300   -0.731700
C      10.115300    4.820700   -0.789100
C       9.151100    3.930800   -0.321900
H      10.233700    1.129400   -1.874500
H       8.433400    1.912600   -0.380400
H      11.878200    5.062200   -1.976800
H      10.064800    5.852000   -0.473100
C       8.157000    4.405700    0.670500
O       9.640700   -6.221800    2.623700
O       8.341600   -4.611400    1.798800
O       7.997700    5.585500    0.937900
O       7.485700    3.440400    1.264400
O       8.185600    2.906000   -5.166100
O       7.144300    1.501400   -3.782000
O       9.491200    0.714100    6.924900
O       7.993600    0.606400    5.275200
O       7.386200   -5.583700   -2.330200
O       7.344900   -3.354500   -2.371500
H      23.359600   -4.936500   -4.099300
H      23.591200   -4.048900   -2.593400
H      24.448000   -3.548500   -4.053200
H      24.132900   -4.153000    2.604700
H      24.242300   -2.450400    2.157800
H      25.101100   -3.667800    1.211600
H      23.743300    3.270400    4.324300
H      23.749700    3.601400    2.592400
H      24.894400    2.443700    3.273400
H      22.594000    6.771600   -2.472800
H      22.807700    5.153800   -3.141400
H      23.931800    5.760800   -1.923500
H      22.648200    2.014600   -7.404900
H      23.092500    0.901800   -6.110800
H      23.869500    2.482700   -6.220500
H       6.941700    3.797300    2.070900
H       7.483400   -0.055700    5.876900
H       7.702000   -5.395300    1.572500
H       6.412300   -3.448500   -2.814500
H       6.502500    2.278700   -3.591900
C     -15.219400   -3.987300   -0.184800
H     -14.300300   -4.197500   -0.731500
C     -15.412400   -2.492800   -0.104600
C     -16.692100   -1.966100   -0.014600
C     -14.320300   -1.620300   -0.107200
C     -16.917900   -0.598900    0.080100
C     -14.548100   -0.251800   -0.040500
C     -15.825700    0.273000    0.060500
O     -18.162100   -0.027500    0.178700
H     -16.068300   -4.430100   -0.707100
C     -15.127700   -4.585900    1.196300
H     -17.512600   -2.664200   -0.004800
H     -13.731000    0.449300   -0.059100
C     -16.281600   -4.943900    1.901600
C     -13.889600   -4.774600    1.789600
O     -17.479700   -4.770400    1.255800
C     -16.158600   -5.460700    3.184500
C     -13.767000   -5.296600    3.071000
C     -18.664300   -5.235200    1.877500
C     -14.921200   -5.642300    3.780700
O     -12.568300   -5.508300    3.708600
C     -14.837900   -6.174200    5.189400
C     -11.372700   -5.231900    3.010100
H     -13.020500   -4.494000    1.216800
H     -17.029800   -5.727900    3.760100
H     -13.914500   -6.741300    5.304500
C     -14.849200   -5.023600    6.163900
H     -15.692900   -6.820200    5.387000
C     -16.043800   -4.563700    6.726200
C     -13.664300   -4.380000    6.480000
O     -17.186400   -5.239200    6.377400
C     -16.009000   -3.482400    7.597700
C     -13.632400   -3.287100    7.334600
C     -18.406200   -4.896400    7.009600
C     -14.822800   -2.838100    7.913800
O     -12.483100   -2.607500    7.659500
C     -14.833500   -1.656200    8.850800
C     -11.279200   -3.006800    7.036500
H     -12.762800   -4.755200    6.027300
H     -16.913200   -3.102500    8.045100
H     -13.884400   -1.618100    9.385300
C     -15.024200   -0.376600    8.076500
H     -15.651400   -1.765700    9.563000
C     -16.298800    0.160300    7.873900
C     -13.926300    0.271100    7.533800
O     -17.350800   -0.517800    8.437900
C     -16.430200    1.333600    7.142100
C     -14.059900    1.434400    6.787600
C     -18.644800    0.052100    8.364500
C     -15.332700    1.980100    6.595400
O     -13.001800    2.105800    6.223500
C     -15.525800    3.238600    5.786200
C     -11.710100    1.557500    6.389200
H     -12.958900   -0.169000    7.708400
H     -17.399300    1.770000    6.965300
H     -14.662200    3.888700    5.924600
C     -15.667300    2.895900    4.324900
H     -16.428400    3.749000    6.123000
C     -16.912100    2.554000    3.786300
C     -14.551800    2.886400    3.503600
O     -17.986600    2.606600    4.638000
C     -16.997000    2.205300    2.444600
C     -14.635100    2.524600    2.165600
C     -19.283400    2.379700    4.116300
C     -15.878900    2.182600    1.625900
O     -13.560200    2.480600    1.311700
C     -16.012900    1.764300    0.182700
C     -12.268700    2.739000    1.827900
H     -13.608900    3.165100    3.944300
H     -17.939700    1.925700    2.003000
H     -15.253000    2.274600   -0.408800
H     -17.004200    2.031200   -0.182900
O     -13.065900   -2.178600   -0.185200
C     -11.963000   -1.287500   -0.177600
C     -19.303000   -0.859900    0.076700
H     -19.372100    1.339000    3.774500
H     -19.469000    3.047000    3.264200
C     -20.289500    2.662400    5.228600
H     -18.707400   -3.880900    6.716000
H     -18.287500   -4.926600    8.100700
C     -19.455900   -5.912800    6.569000
H     -18.981400    0.080100    7.318600
H     -18.627400    1.077800    8.756700
C     -19.585900   -0.809900    9.200900
H     -19.339900   -1.549000    0.932000
H     -19.257400   -1.448700   -0.849200
C     -20.537100    0.037400    0.065100
H     -18.861800   -4.654100    2.789300
H     -18.555300   -6.293000    2.151600
C     -19.809200   -5.068800    0.882200
H     -19.212000   -0.836800   10.226200
H     -19.566500   -1.830000    8.813300
C     -21.013900   -0.270300    9.180000
H     -20.170300    3.699600    5.547800
H     -20.058000    2.023700    6.082900
C     -21.726000    2.419100    4.772500
H     -20.450300    0.734600   -0.770600
H     -20.554200    0.623300    0.985700
C     -21.825300   -0.771800   -0.062300
H     -19.574200   -5.644700   -0.015000
H     -19.875700   -4.018000    0.594200
C     -21.142400   -5.531700    1.464500
H     -19.121500   -6.907400    6.870600
H     -19.519400   -5.900600    5.479400
C     -20.826300   -5.618700    7.174000
H     -21.162500   -4.634000    6.842100
H     -20.740900   -5.593500    8.262700
C     -21.855300   -6.668800    6.771500
H     -21.375300   -4.935200    2.349300
H     -21.055900   -6.574300    1.778600
C     -22.273000   -5.399100    0.450900
H     -21.900000   -1.463700    0.779400
H     -21.787700   -1.363800   -0.979400
C     -23.055200    0.128200   -0.090600
H     -21.839000    1.371800    4.483700
H     -21.932900    3.032000    3.892300
C     -22.728900    2.754300    5.870400
H     -21.380400   -0.264700    8.151100
H     -21.012900    0.760900    9.540000
C     -21.946900   -1.107600   10.047000
H     -11.395100   -4.215600    2.593900
H     -11.253900   -5.936700    2.171800
C     -10.188000   -5.344300    3.933500
H     -11.404900   -3.038700    5.946000
H     -10.992200   -4.015100    7.373900
C     -10.173000   -2.047400    7.380700
H     -11.690100    0.515300    6.043400
H     -11.427900    1.565600    7.454100
C     -10.699900    2.357500    5.613000
H     -12.118000    2.210400    2.777100
H     -12.146700    3.817500    2.015000
C     -11.234000    2.270900    0.838600
H     -12.024000   -0.619300    0.689700
H     -11.975000   -0.673300   -1.090600
C     -10.676800   -2.062700   -0.118200
C     -10.378700   -3.028700   -1.073000
C      -9.759000   -1.791500    0.889100
C      -8.559800   -2.471300    0.947300
C      -9.190200   -3.730000   -1.006100
C      -8.276400   -3.461300    0.009600
H      -9.987100   -1.041700    1.630000
H      -7.836600   -2.246500    1.714700
H     -11.089000   -3.234200   -1.859100
H      -8.955700   -4.498200   -1.728200
C      -7.047200   -4.283300    0.139200
C     -10.249800   -6.011300    5.151200
C      -8.993900   -4.741800    3.549400
C      -7.892400   -4.763900    4.378300
C      -9.153300   -6.025900    5.993100
C      -7.971300   -5.388400    5.622600
H      -8.935100   -4.238500    2.597800
H      -6.978600   -4.279200    4.074900
H     -11.164000   -6.504700    5.440900
H      -9.197100   -6.518600    6.953200
C      -6.850600   -5.302000    6.586500
C     -10.214800   -1.275400    8.535500
C      -9.077900   -1.943700    6.527800
C      -8.045300   -1.075000    6.817100
C      -9.186700   -0.400000    8.826100
C      -8.096200   -0.289000    7.967700
H      -9.040200   -2.548500    5.634300
H      -7.201100   -0.986100    6.151700
H     -11.060200   -1.363300    9.199400
H      -9.209700    0.211200    9.716000
C      -7.024300    0.685200    8.278400
C     -10.891200    3.706000    5.335600
C      -9.536000    1.729600    5.179800
C      -8.584700    2.430500    4.467300
C      -9.944500    4.411400    4.617000
C      -8.788600    3.777200    4.169500
H      -9.379900    0.685800    5.404900
H      -7.684700    1.944300    4.126400
H     -11.789200    4.193900    5.680600
H     -10.086000    5.456600    4.385700
C      -7.805100    4.525800    3.350000
C     -11.474600    2.297900   -0.530600
C     -10.018600    1.784000    1.307000
C      -9.073500    1.291900    0.430800
C     -10.533900    1.800900   -1.412800
C      -9.336200    1.273400   -0.936500
H      -9.818700    1.785200    2.367400
H      -8.135700    0.904500    0.793700
H     -12.409800    2.692200   -0.896100
H     -10.716000    1.798700   -2.477400
C      -8.369400    0.665400   -1.881400
O      -6.932700   -5.686100    7.741400
O      -5.762400   -4.733000    6.099700
O      -8.433100    0.809600   -3.091900
O      -7.442200   -0.059800   -1.293600
O      -7.842500    5.735000    3.191800
O      -6.889800    3.758400    2.796500
O      -6.623800   -5.004400   -0.750700
O      -6.484400   -4.185200    1.321000
O      -7.033800    1.395100    9.270600
O      -6.056400    0.724200    7.384500
H     -21.607800   -1.108400   11.080500
H     -21.975800   -2.136400    9.695600
H     -22.956800   -0.705100   10.017200
H     -21.549100   -7.653800    7.116600
H     -21.963400   -6.703900    5.689900
H     -22.824700   -6.438200    7.207200
H     -22.069100   -6.005700   -0.428600
H     -22.382700   -4.364400    0.134800
H     -23.214000   -5.728800    0.885000
H     -23.007100    0.812500   -0.934700
H     -23.120400    0.715400    0.822600
H     -23.960400   -0.467600   -0.182300
H     -22.649500    3.802000    6.151600
H     -22.544700    2.148500    6.754600
H     -23.744100    2.566200    5.528900
H      -6.795700   -0.497200   -1.975800
H      -5.707600   -4.855400    1.469300
H      -5.103900   -4.476800    6.843300
H      -5.380700    1.479400    7.584200
H      -6.253600    4.282900    2.174200
