# Supplementary material for: Real-time chirality transfer monitoring from statistically random to discrete homochiral nanotubes
Source: Nat Commun. 2022 Nov 30;13:7378. doi: 10.1038/s41467-022-34827-z (PMC9712533; doi:10.1038/s41467-022-34827-z)
Supplement: Supplementary file 4 — Supplementary Data 1 [file 41467_2022_34827_MOESM4_ESM.zip › pS-pS-pR-CHCl3_tmp.xyz]

675
Molecule Name
O      -1.857600    3.442600    4.019700
O       3.355800    2.031600    5.247800
O      -2.596900    1.595400   -0.677400
O       2.306000    3.933800    0.442100
O      -2.177100   -3.201100   -0.545100
O       2.044700   -0.391900   -2.787100
O      -1.314400   -4.751600    3.845300
O      -1.087900   -0.750700    6.611600
O       3.717800   -3.149600    5.232100
O       2.876600   -4.692700    0.213300
C      -0.550900    3.026600    4.257900
C      -0.267600    2.152800    5.299600
H      -1.079500    1.740400    5.877800
C       1.031500    1.796000    5.615300
C       2.079400    2.330200    4.854000
C       1.787800    3.141800    3.765200
H       2.576900    3.513300    3.131400
C       0.484500    3.501000    3.453300
C       4.394900    2.916000    4.850100
H       4.037200    3.950300    4.920700
H       4.696200    2.708000    3.815800
C       5.583500    2.715300    5.785600
H       5.219200    2.734600    6.813500
H       6.279500    3.541600    5.642400
C       6.282400    1.382800    5.491600
H       6.759900    1.451400    4.510100
H       5.525100    0.597100    5.449600
N       7.304400    0.958600    6.442400
C       0.208200    4.368000    2.251700
H      -0.714700    4.925400    2.412800
H       1.035100    5.062000    2.101300
C       0.053900    3.512700    1.018100
C      -1.163600    2.924100    0.725500
H      -1.988400    3.070000    1.405600
C      -1.346100    2.144900   -0.409700
C      -0.266900    1.897300   -1.258300
C       0.956200    2.483200   -0.963300
H       1.783200    2.273200   -1.622100
C       1.129100    3.301800    0.145400
C       3.267100    4.083700   -0.592600
H       2.767700    4.434600   -1.504200
H       3.761000    3.125400   -0.797500
C       4.301400    5.108900   -0.137700
H       3.773400    5.974300    0.264500
H       4.882700    5.422600   -1.004600
C       5.227400    4.505400    0.925700
H       5.842300    3.734600    0.452100
H       4.612100    4.030600    1.693100
N       6.133000    5.429100    1.600200
C      -0.384400    0.983400   -2.451800
H      -1.371800    1.084500   -2.903100
H       0.377000    1.242900   -3.186700
C      -0.193000   -0.454000   -2.032100
C      -1.254800   -1.143100   -1.470000
H      -2.174900   -0.600500   -1.337700
C      -1.144500   -2.469900   -1.079500
C       0.081600   -3.124700   -1.243100
C       1.144500   -2.433600   -1.802000
H       2.081300   -2.956700   -1.906800
C       1.027500   -1.109200   -2.207300
C       3.127700   -1.104100   -3.362600
H       2.740500   -1.925000   -3.979300
H       3.775200   -1.516100   -2.577800
C       3.923700   -0.129600   -4.225400
H       3.227100    0.398100   -4.877900
H       4.621900   -0.697400   -4.840100
C       4.684400    0.865700   -3.340200
H       5.487800    0.329400   -2.827300
H       3.994900    1.253100   -2.586500
N       5.286600    2.010500   -4.015100
C       0.258000   -4.556400   -0.802100
H      -0.663900   -5.102800   -1.004300
H       1.081400   -5.007500   -1.355300
C       0.560400   -4.621800    0.673500
C      -0.471500   -4.648400    1.592900
H      -1.483800   -4.611700    1.228600
C      -0.240800   -4.705100    2.960700
C       1.068800   -4.683300    3.437200
C       2.109300   -4.662500    2.518200
H       3.116400   -4.640500    2.902400
C       1.878100   -4.656400    1.148200
C       4.153600   -5.163800    0.617300
H       4.030400   -6.060400    1.237700
H       4.679700   -4.393500    1.195400
C       4.954600   -5.505000   -0.635400
H       5.826700   -6.088400   -0.341000
H       4.327200   -6.112500   -1.288700
C       5.395400   -4.226100   -1.357700
N       5.985300   -4.397700   -2.681100
H       6.135100   -3.713800   -0.735800
H       4.526600   -3.572900   -1.465400
C       1.367100   -4.643800    4.914200
H       2.344900   -5.086300    5.103000
H       0.603000   -5.202300    5.455700
C       1.366400   -3.218300    5.409700
C       0.177000   -2.604500    5.755900
H      -0.744100   -3.151300    5.632300
C       0.134700   -1.304700    6.243500
C       1.313400   -0.565300    6.335200
C       2.509000   -1.176600    5.980500
H       3.410400   -0.589000    6.046100
C       2.557800   -2.493800    5.541500
C       4.940000   -2.632000    5.735600
H       4.815000   -2.369200    6.793400
H       5.236800   -1.738200    5.172600
C       6.008800   -3.710900    5.588600
H       5.605300   -4.648400    5.972900
H       6.873400   -3.427000    6.188100
C       6.416600   -3.866800    4.118300
H       5.510600   -3.947900    3.513700
N       7.263800   -5.010000    3.795500
H       6.955500   -2.965700    3.811900
C       1.311500    0.876900    6.778600
H       0.541500    1.030900    7.534100
H       2.286700    1.126200    7.197900
C       7.012500    6.143800    0.685100
C       5.474400    6.344900    2.518900
C       6.234800    1.631100   -5.053800
C       4.325500    2.983700   -4.510500
C       7.159700   -5.259900   -2.678700
C       5.037900   -4.803200   -3.707900
C       8.509300   -5.033600    4.550700
C       6.583100   -6.293800    3.864200
C       8.379700    1.928300    6.602000
C       6.781000    0.537800    7.732500
H       3.766200    2.626400   -5.382500
H       3.623300    3.232500   -3.717600
H       4.867500    3.884900   -4.797700
H       6.921800    0.885000   -4.659100
H       5.743800    1.228000   -5.946000
H       6.806900    2.512900   -5.343200
H       7.462500    5.436300   -0.008800
H       6.489000    6.919100    0.115600
H       7.806700    6.617500    1.262600
H       4.889400    7.116900    2.006600
H       4.817200    5.782900    3.179300
H       6.239900    6.837800    3.118500
H       4.709100   -5.842800   -3.598800
H       4.167200   -4.151600   -3.673600
H       5.519700   -4.697300   -4.680000
H       7.831200   -4.951800   -1.879600
H       6.906500   -6.317000   -2.545400
H       7.677500   -5.146900   -3.631500
H       6.356200   -6.602700    4.890900
H       5.655800   -6.241200    3.297400
H       7.228700   -7.048600    3.415100
H       8.972700   -4.049800    4.511700
H       8.362300   -5.318200    5.598100
H       9.184100   -5.754600    4.088800
H       6.409300    1.373800    8.335800
H       5.973400   -0.175000    7.579400
H       7.583100    0.048300    8.285100
H       8.726500    2.247700    5.621100
H       8.072200    2.808900    7.176300
H       9.207800    1.448300    7.124000
C      -3.424300   -2.564200   -0.330700
H      -3.949400   -3.197800    0.389500
H      -3.272100   -1.582200    0.131200
C      -4.261500   -2.437200   -1.606800
H      -3.637100   -2.039900   -2.408100
H      -4.610900   -3.426000   -1.906800
C      -5.448400   -1.504600   -1.342300
H      -6.018400   -1.893100   -0.494900
H      -5.063700   -0.519200   -1.062400
N      -6.389300   -1.306600   -2.439400
C      -1.841500   -6.050400    4.090700
H      -1.030200   -6.732000    4.381800
H      -2.517100   -5.911600    4.938500
C      -2.618100   -6.662400    2.925700
H      -1.951300   -6.780700    2.070600
H      -2.956200   -7.649700    3.243300
C      -3.819400   -5.786300    2.552100
H      -4.454900   -5.658100    3.433000
H      -3.457100   -4.795800    2.263900
N      -4.666800   -6.284100    1.472800
C      -1.443300   -0.934700    7.976300
H      -0.631300   -0.581600    8.626900
H      -2.317600   -0.293300    8.117200
C      -1.792100   -2.371900    8.362400
H      -0.923600   -3.007400    8.181300
H      -2.012300   -2.377000    9.431000
C      -3.001500   -2.887600    7.574200
H      -3.826800   -2.178900    7.678800
H      -2.744200   -2.933500    6.512400
N      -3.505400   -4.201900    7.964100
C      -2.255400    4.563600    4.806900
H      -1.411900    5.258400    4.910800
H      -3.047000    5.051600    4.233300
C      -2.790900    4.200200    6.191200
H      -3.118300    5.127500    6.663600
H      -1.988400    3.768600    6.790600
C      -3.967200    3.219900    6.090000
N      -4.734200    3.019300    7.316500
H      -4.667100    3.577200    5.331100
H      -3.593000    2.244200    5.766000
C      -3.441000    2.395500   -1.498400
H      -2.866500    2.810500   -2.336100
H      -4.191400    1.701100   -1.887200
C      -4.135700    3.530200   -0.747400
H      -3.374600    4.177400   -0.309100
H      -4.711300    4.108400   -1.471100
C      -5.054900    2.972500    0.346900
H      -4.474700    2.288200    0.972700
N      -5.669600    3.958600    1.229300
H      -5.862800    2.400000   -0.117800
C      -5.396700   -7.494200    1.826100
C      -3.977700   -6.443800    0.199300
C      -4.201100   -4.208400    9.242900
C      -2.499700   -5.252700    7.912200
C      -5.601200    4.141900    7.646000
C      -3.915400    2.629200    8.455700
C      -6.598500    4.849100    0.548700
C      -4.708900    4.703000    2.029000
C      -7.178000   -2.485700   -2.761400
C      -5.795200   -0.725000   -3.632500
H      -1.793100   -5.202100    8.748100
H      -1.948600   -5.173600    6.978000
H      -3.005700   -6.218100    7.949500
H      -4.933500   -3.403000    9.261800
H      -3.522500   -4.094100   10.095800
H      -4.727800   -5.157600    9.343800
H      -5.889100   -7.351100    2.786700
H      -4.750000   -8.376500    1.882900
H      -6.157700   -7.673100    1.066500
H      -3.294600   -7.300300    0.192900
H      -3.416400   -5.540000   -0.028900
H      -4.728200   -6.600500   -0.576200
H      -3.310200    3.455500    8.843800
H      -3.257900    1.815100    8.156400
H      -4.574200    2.279900    9.251300
H      -6.187700    4.406000    6.767600
H      -5.044400    5.023400    7.983300
H      -6.275200    3.832400    8.444800
H      -4.173500    5.465300    1.451300
H      -3.990300    4.006400    2.457300
H      -5.244700    5.197600    2.840400
H      -7.306100    4.257100   -0.028600
H      -6.093200    5.556700   -0.118100
H      -7.147700    5.419300    1.297900
H      -5.157500   -1.430800   -4.176600
H      -5.203400    0.144300   -3.352600
H      -6.597000   -0.404600   -4.297700
H      -7.571400   -2.920500   -1.844300
H      -6.603100   -3.249800   -3.297000
H      -8.019700   -2.183000   -3.384800
C      15.791700    5.179600   -2.476600
H      14.834000    5.698100   -2.514200
C      16.087800    4.791700   -1.049200
C      17.400300    4.720400   -0.609000
C      15.056000    4.478700   -0.159000
C      17.715300    4.344100    0.690300
C      15.369800    4.113100    1.143100
C      16.682000    4.034800    1.580300
O      18.994100    4.265200    1.181400
H      16.580400    5.836800   -2.843100
C      15.732000    3.950500   -3.348000
H      18.175200    4.953800   -1.320800
H      14.597400    3.873000    1.854800
C      16.881600    3.457900   -3.973700
C      14.532100    3.279100   -3.517600
O      18.037500    4.173600   -3.788600
C      16.792100    2.307300   -4.746600
C      14.445600    2.122900   -4.281600
C      19.186400    3.823200   -4.539400
C      15.593300    1.631500   -4.910900
O      13.284000    1.413500   -4.471800
C      15.545900    0.372000   -5.739900
C      12.107800    1.879400   -3.843400
H      13.664300    3.687600   -3.027100
H      17.662800    1.896700   -5.231400
H      14.559600    0.280800   -6.194000
C      15.812300   -0.830500   -4.870500
H      16.306200    0.423700   -6.519400
C      17.114000   -1.304700   -4.679800
C      14.762700   -1.464100   -4.225400
O      18.111900   -0.650600   -5.357300
C      17.321900   -2.397200   -3.847700
C      14.972400   -2.549200   -3.384700
C      19.421700   -1.189000   -5.334700
C      16.272800   -3.027200   -3.196700
O      13.968500   -3.204800   -2.713000
C      16.547800   -4.194500   -2.281500
C      12.645400   -2.733900   -2.865500
H      13.771900   -1.077600   -4.397400
H      18.314600   -2.778500   -3.672200
H      15.688900   -4.865200   -2.290000
C      16.789300   -3.705300   -0.875900
H      17.432900   -4.726600   -2.630200
C      18.078700   -3.391300   -0.435400
C      15.721300   -3.535900   -0.009700
O      19.101900   -3.590900   -1.328000
C      18.255800   -2.920400    0.859200
C      15.897900   -3.051800    1.279600
C      20.435500   -3.421400   -0.882600
C      17.187200   -2.744700    1.724000
O      14.872200   -2.855600    2.172900
C      17.423100   -2.205800    3.113000
C      13.557100   -3.152800    1.751700
H      14.741500   -3.789700   -0.378400
H      19.235700   -2.662500    1.225900
H      16.673400   -2.617800    3.788000
C      17.322900   -0.701400    3.108100
H      18.418900   -2.496000    3.448400
C      18.443800    0.090800    2.839200
C      16.103800   -0.087200    3.344000
O      19.625900   -0.571600    2.625300
C      18.307700    1.472600    2.819600
C      15.964300    1.293800    3.304200
C      20.813900    0.179800    2.454700
C      17.086300    2.087300    3.047600
O      14.775500    1.952400    3.509700
C      16.979600    3.590900    2.990100
C      13.613500    1.182200    3.739200
H      15.260800   -0.725000    3.552500
H      19.151800    2.109700    2.611700
H      16.177200    3.917200    3.651200
H      17.922900    4.032600    3.311200
O      13.772600    4.562700   -0.643500
C      12.709300    4.244400    0.230400
C      20.066100    4.725400    0.378200
H      20.752500    0.774900    1.532900
H      20.955000    0.860900    3.304500
C      21.975900   -0.806600    2.375000
H      19.848400   -1.093400   -4.326300
H      19.396900   -2.252400   -5.606800
C      20.260600   -0.411300   -6.345100
H      20.620600   -2.362500   -0.653000
H      20.607200   -4.013900    0.025800
C      21.366800   -3.894400   -1.994900
H      20.196500    4.062400   -0.488600
H      19.856900    5.740700    0.016300
C      21.323800    4.726800    1.242700
H      19.573200    2.852000   -4.200300
H      18.931500    3.748200   -5.604600
C      20.230600    4.916300   -4.329400
H      21.138700   -4.938800   -2.216400
H      21.165300   -3.312000   -2.895800
C      22.834600   -3.753800   -1.598800
H      21.996800   -1.391200    3.296900
H      21.793800   -1.496600    1.548900
C      23.314200   -0.099900    2.175800
H      21.159400    5.394800    2.090400
H      21.478200    3.721100    1.637800
C      22.555500    5.173700    0.459300
H      19.811600    5.864300   -4.672500
H      20.431900    5.009900   -3.260800
C      21.526100    4.618000   -5.080100
H      19.806700   -0.525700   -7.331500
H      20.228800    0.648500   -6.086100
C      21.707500   -0.896800   -6.378300
H      22.161700   -0.740800   -5.397400
H      21.722200   -1.968900   -6.587200
C      22.523400   -0.164400   -7.437400
H      21.957600    3.690200   -4.698500
H      21.302100    4.472000   -6.139200
C      22.537800    5.748200   -4.929300
H      22.729900    4.478600   -0.364700
H      22.370100    6.161200    0.030900
C      23.794900    5.231100    1.345000
H      23.286900    0.466800    1.242500
H      23.472100    0.608100    2.992300
C      24.471500   -1.091100    2.134200
H      23.053500   -2.702600   -1.398000
H      23.012600   -4.313800   -0.678100
C      23.766600   -4.267200   -2.690300
H      12.286200    2.054700   -2.774300
H      11.789300    2.833000   -4.294000
C      11.005700    0.866500   -3.994100
H      12.598400   -1.652600   -2.680300
H      12.293200   -2.916600   -3.893300
C      11.732800   -3.435200   -1.896500
H      13.332000   -2.643800    0.805200
H      13.446300   -4.236600    1.587800
C      12.569500   -2.707600    2.795200
H      13.517200    0.394600    2.980500
H      13.669100    0.696200    4.726400
C      12.394900    2.063200    3.685300
H      12.873700    3.262600    0.693900
H      12.642900    4.992300    1.036600
C      11.410000    4.217800   -0.527000
C      11.218100    4.969800   -1.680100
C      10.375900    3.415200   -0.055400
C       9.178100    3.343500   -0.734800
C      10.026900    4.886500   -2.376100
C       9.002300    4.063000   -1.917100
H      10.520900    2.835600    0.842400
H       8.381600    2.712700   -0.373700
H      12.014900    5.603200   -2.036500
H       9.874500    5.443700   -3.288300
C       7.783400    3.874200   -2.739500
C      10.968900   -0.028500   -5.056900
C       9.998500    0.828600   -3.035000
C       8.984100   -0.101500   -3.118700
C       9.964800   -0.975100   -5.136000
C       8.971900   -1.028400   -4.161200
H      10.021600    1.527000   -2.213700
H       8.211800   -0.136700   -2.367000
H      11.741600    0.010800   -5.808300
H       9.938700   -1.693400   -5.941700
C       7.975600   -2.125800   -4.179500
C      12.023700   -4.698500   -1.395300
C      10.567200   -2.792100   -1.491200
C       9.719000   -3.385500   -0.580300
C      11.186900   -5.289700   -0.467400
C      10.035700   -4.632700   -0.041200
H      10.335400   -1.815300   -1.885300
H       8.823200   -2.879400   -0.257300
H      12.918200   -5.204200   -1.722700
H      11.415400   -6.258600   -0.049400
C       9.216300   -5.212400    1.049400
C      12.911100   -2.623500    4.139900
C      11.279800   -2.371400    2.396200
C      10.350700   -1.938500    3.318600
C      11.990900   -2.169300    5.065700
C      10.707000   -1.812600    4.661600
H      11.011300   -2.441000    1.354100
H       9.354800   -1.668700    3.005300
H      13.906800   -2.898300    4.450400
H      12.251500   -2.073300    6.109100
C       9.767100   -1.206000    5.633700
C      12.458700    3.421800    3.971900
C      11.174200    1.497600    3.330100
C      10.041300    2.277800    3.233100
C      11.329900    4.211700    3.859600
C      10.115600    3.649800    3.474600
H      11.120800    0.441800    3.115800
H       9.099600    1.840800    2.941300
H      13.401500    3.856700    4.263600
H      11.371600    5.273200    4.053000
C       8.944100    4.523300    3.226700
O       7.976100   -3.016900   -5.011600
O       7.109600   -2.073200   -3.186300
O       8.976400    5.736400    3.346000
O       7.870000    3.872000    2.825200
O      10.067300   -0.951800    6.787600
O       8.582600   -0.927000    5.124000
O       7.611800    4.418300   -3.817200
O       6.915900    3.028700   -2.218400
O       9.496900   -6.255200    1.615600
O       8.174200   -4.475400    1.381400
H      23.578200   -5.320200   -2.887800
H      23.616300   -3.713900   -3.614300
H      24.804900   -4.155100   -2.386800
H      22.101400   -0.330600   -8.426000
H      22.529500    0.905800   -7.243700
H      23.551200   -0.519900   -7.438400
H      22.134900    6.676000   -5.329300
H      22.783000    5.905500   -3.881600
H      23.454100    5.512200   -5.465600
H      23.649900    5.939300    2.157800
H      24.003300    4.254300    1.775300
H      24.661200    5.544400    0.767000
H      24.529800   -1.647800    3.066800
H      24.338400   -1.800300    1.320600
H      25.414100   -0.569400    1.986000
H       7.149500    4.510700    2.455300
H       6.205400    2.735000   -2.907300
H       6.584500   -2.955700   -3.085600
H       7.755700   -4.779800    2.273700
H       8.041300   -0.295800    5.732100
C     -14.115000   -7.184300    6.190400
H     -13.132300   -7.652000    6.136400
C     -14.473700   -6.625700    4.835600
C     -15.800100   -6.576900    4.436800
C     -13.488000   -6.127000    3.978200
C     -16.172700   -6.045900    3.209100
C     -13.858700   -5.604600    2.746100
C     -15.185500   -5.552300    2.350100
O     -17.467100   -5.980800    2.758400
H     -14.859000   -7.924400    6.485300
C     -14.089700   -6.074200    7.210300
H     -16.538900   -6.956800    5.123300
H     -13.120700   -5.216700    2.063100
C     -15.244400   -5.720700    7.915200
C     -12.920100   -5.366400    7.434300
O     -16.368800   -6.468900    7.672600
C     -15.189400   -4.665400    8.816300
C     -12.869500   -4.300200    8.322400
C     -17.512400   -6.264500    8.482900
C     -14.022500   -3.948800    9.031800
O     -11.739400   -3.554400    8.559900
C     -14.026300   -2.794000   10.002500
C     -10.583000   -3.814800    7.786700
H     -12.045100   -5.671300    6.885200
H     -16.065200   -4.361300    9.366600
H     -13.035300   -2.698200   10.446200
C     -14.378400   -1.515300    9.284900
H     -14.762100   -2.979500   10.784700
C     -15.690700   -1.037800    9.239500
C     -13.384800   -0.809200    8.629000
O     -16.638600   -1.775400    9.903800
C     -15.954500    0.141600    8.554600
C     -13.652500    0.351600    7.914300
C     -17.965400   -1.284800    9.963200
C     -14.960400    0.844400    7.889300
O     -12.685800    1.054700    7.230600
C     -15.308600    2.110300    7.145000
C     -11.377100    0.508800    7.275100
H     -12.387200   -1.207900    8.692900
H     -16.954300    0.540000    8.506700
H     -14.446200    2.777000    7.155500
C     -15.682100    1.797900    5.718000
H     -16.154000    2.592800    7.637100
C     -16.979700    1.395300    5.384000
C     -14.727400    1.890400    4.718300
O     -17.901400    1.371200    6.400200
C     -17.268100    1.064800    4.066200
C     -15.018100    1.566800    3.399400
C     -19.256200    1.103200    6.085700
C     -16.307900    1.138900    3.070200
O     -14.115800    1.634100    2.366000
C     -16.653300    0.729000    1.660800
C     -12.816700    2.126200    2.622100
H     -13.742200    2.217700    5.008300
H     -18.251500    0.727200    3.781800
H     -16.041100    1.299000    0.962200
C     -16.386900   -0.744400    1.479000
H     -17.708000    0.926600    1.470600
C     -17.406400   -1.687200    1.639900
C     -15.106500   -1.181400    1.180700
O     -18.653800   -1.200600    1.943800
C     -17.114600   -3.034900    1.472200
C     -14.809500   -2.529900    1.040900
C     -19.741600   -2.104600    2.006100
C     -15.833600   -3.472100    1.173900
O     -13.553500   -3.012900    0.766400
C     -15.555300   -4.946800    1.019700
C     -12.492800   -2.085300    0.647700
H     -14.341500   -0.432300    1.068900
H     -17.879300   -3.785600    1.584800
H     -14.732100   -5.081900    0.318700
H     -16.447800   -5.444000    0.639100
O     -12.191400   -6.197900    4.426100
C     -11.156400   -5.730000    3.586200
C     -18.496900   -6.555300    3.542100
H     -19.591400   -2.814600    2.831500
H     -19.817200   -2.667900    1.066300
C     -21.012300   -1.290500    2.231800
H     -18.398000   -1.258300    8.953300
H     -17.973100   -0.267700   10.377400
C     -18.770600   -2.219600   10.860900
H     -19.361300    0.066500    5.736100
H     -19.598700    1.778600    5.290700
C     -20.082900    1.324000    7.349500
H     -18.588100   -6.016100    4.495300
H     -18.267000   -7.608000    3.754000
C     -19.794700   -6.452300    2.745400
H     -17.951700   -5.280000    8.269000
H     -17.233500   -6.302100    9.544100
C     -18.511500   -7.374300    8.167700
H     -19.952200    2.358500    7.672900
H     -19.697700    0.677700    8.140200
C     -21.563900    1.033300    7.119000
H     -21.115300   -0.574900    1.413700
H     -20.905600   -0.722800    3.157900
C     -22.250300   -2.180800    2.305100
H     -19.662500   -6.982400    1.800200
H     -19.981900   -5.402100    2.513600
C     -20.982200   -7.034800    3.507500
H     -18.040400   -8.334800    8.385600
H     -18.738100   -7.350600    7.100300
C     -19.797300   -7.229000    8.978000
H     -18.299700   -2.245300   11.845500
H     -18.728200   -3.228200   10.446200
C     -20.223500   -1.768500   10.988400
H     -20.683700   -1.755600    9.998000
H     -20.249700   -0.750100   11.382600
C     -21.020600   -2.687500   11.906800
H     -20.283000   -6.286500    8.716400
H     -19.549800   -7.193000   10.041300
C     -20.758500   -8.383900    8.721300
H     -21.119200   -6.480400    4.438400
H     -20.769100   -8.074500    3.765700
C     -22.263600   -6.969200    2.684500
H     -22.133500   -2.891800    3.126000
H     -22.336500   -2.751800    1.378000
C     -23.519700   -1.364100    2.517000
H     -21.682800   -0.008700    6.814200
H     -21.932500    1.662600    6.305900
C     -22.387800    1.292100    8.375100
H     -10.846700   -3.935100    6.728900
H     -10.104500   -4.747000    8.126000
C      -9.612400   -2.670600    7.918400
H     -11.401700   -0.536800    6.945000
H     -11.002800    0.540100    8.309000
C     -10.423900    1.270700    6.398800
H     -12.397600    1.664500    3.525300
H     -12.852700    3.215400    2.782500
C     -11.907100    1.800800    1.466600
H     -12.452000   -1.432700    1.529300
H     -12.640300   -1.450700   -0.239900
C     -11.190600   -2.824800    0.512100
H     -11.355400   -4.699000    3.263900
H     -11.086300   -6.358300    2.684100
C      -9.846700   -5.772800    4.328500
C      -9.647600   -6.636800    5.399300
C      -8.814700   -4.925600    3.936400
C      -7.614900   -4.915900    4.618700
C      -8.454100   -6.621600    6.094900
C      -7.434100   -5.750200    5.721000
H      -8.959300   -4.264800    3.095800
H      -6.819500   -4.253600    4.316500
H     -10.439300   -7.308400    5.691300
H      -8.295000   -7.271800    6.942300
C      -6.203900   -5.674600    6.544800
C      -9.550900   -1.900000    9.073900
C      -8.766900   -2.371200    6.854800
C      -7.901800   -1.298400    6.923900
C      -8.695300   -0.817000    9.143500
C      -7.877800   -0.496300    8.062300
H      -8.793200   -2.983600    5.966500
H      -7.250700   -1.060400    6.098800
H     -10.190700   -2.144100    9.907500
H      -8.651100   -0.198500   10.027900
C      -7.007500    0.701600    8.133800
C     -10.092500    2.593400    6.670900
C      -9.797700    0.613200    5.346700
C      -8.835800    1.251800    4.591500
C      -9.140800    3.243600    5.909300
C      -8.501100    2.574500    4.869000
H     -10.055600   -0.411900    5.131400
H      -8.327700    0.734600    3.793800
H     -10.579300    3.106500    7.486300
H      -8.876500    4.270700    6.111700
C      -7.488200    3.273900    4.041200
C     -12.392200    1.486900    0.202800
C     -10.534400    1.779600    1.692600
C      -9.663400    1.379100    0.702300
C     -11.524700    1.076500   -0.792700
C     -10.157700    0.989600   -0.542200
H     -10.151300    2.052400    2.663100
H      -8.603700    1.340700    0.896700
H     -13.452100    1.542500    0.011300
H     -11.891100    0.799100   -1.770100
C      -9.256000    0.397200   -1.557400
C     -11.138100   -4.073100   -0.097000
C     -10.020500   -2.251300    0.999700
C      -8.821000   -2.929200    0.916000
C      -9.941300   -4.755900   -0.183800
C      -8.777200   -4.197700    0.338200
H     -10.056600   -1.271900    1.451000
H      -7.915700   -2.493100    1.308600
H     -12.044200   -4.508300   -0.487700
H      -9.887400   -5.732900   -0.640300
C      -7.531500   -5.001900    0.334400
O      -6.915900    1.394500    9.135300
O      -6.343800    0.956000    7.026700
O      -7.415000   -6.042900   -0.291200
O      -6.572800   -4.511200    1.091900
O      -9.644400   -0.066000   -2.616400
O      -7.989700    0.377500   -1.188800
O      -5.997900   -6.397800    7.505900
O      -5.361700   -4.735700    6.164200
O      -6.959200    4.322500    4.375700
O      -7.229700    2.663000    2.908200
H     -22.299500    2.332200    8.680700
H     -22.042900    0.664500    9.193500
H     -23.437800    1.075300    8.193000
H     -20.587400   -2.697800   12.904500
H     -21.020300   -3.705300   11.523300
H     -22.051100   -2.348400   11.983000
H     -20.301900   -9.329500    9.005000
H     -21.023400   -8.434800    7.667800
H     -21.670200   -8.255400    9.299900
H     -22.153400   -7.535400    1.762400
H     -22.499900   -5.939400    2.427500
H     -23.097600   -7.384800    3.245200
H     -23.662200   -0.662400    1.698200
H     -23.461000   -0.799600    3.444800
H     -24.388400   -2.016700    2.565400
H      -5.790300   -5.184500    1.195100
H      -4.605800   -4.590000    6.853200
H      -5.732500    1.791000    7.125400
H      -6.570700    3.177700    2.296800
H      -7.411300   -0.214600   -1.795300
