# Supplementary material for: Real-time chirality transfer monitoring from statistically random to discrete homochiral nanotubes
Source: Nat Commun. 2022 Nov 30;13:7378. doi: 10.1038/s41467-022-34827-z (PMC9712533; doi:10.1038/s41467-022-34827-z)
Supplement: Supplementary file 5 — Source Data [file 41467_2022_34827_MOESM5_ESM.xlsx]

## Sheet: Sheet1
Fig.2a																	Fig.2c				Fig.3a																	Fig.4a				Fig.4c			Fig.4d
pS-1				pR-1				pS-1•22				pR-1•22					time (h)	CD (mdeg)	CD (mdeg)		pS-1				pR-1				pS-1•42				pR-1•42					time (h)	CD (mdeg)	CD (mdeg)		time (h)	ee%		time (h)	I%	II%	III%
wavelength (nm)	UV	wavelength (nm)	CD (mdeg)	wavelength (nm)	UV	wavelength (nm)	CD (mdeg)	wavelength (nm)	UV	wavelength (nm)	CD (mdeg)	wavelength (nm)	UV	wavelength (nm)	CD (mdeg)		0	142.141	-142.044		wavelength (nm)	UV	wavelength (nm)	CD (mdeg)	wavelength (nm)	UV	wavelength (nm)	CD (mdeg)	wavelength (nm)	UV	wavelength (nm)	CD (mdeg)	wavelength (nm)	UV	wavelength (nm)	CD (mdeg)		0	69.5167	-61.9185		0	0.97561		0	25.7591	49.4574	24.7835
400	-0.0029	400	0.00263	400	-0.00362	400	0.53171	400	0.01714	400	-0.18323	400	0.02887	400	0.46598		1	142.881	-142.385		400	-0.0029	400	0.00263	400	-0.00362	400	0.53171	400	0.00659	400	-0.05724	400	0.0051	400	0.49961		1	125.958	-123.042		1	41		1	50.3571	40.2857	9.35714
399.9	-0.00251	399.5	0.10529	399.9	-0.00346	399.5	0.10615	399.9	0.01754	399.5	-0.28399	399.9	0.02846	399.5	0.07399		3	143.341	-142.138		399.9	-0.00251	399.5	0.10529	399.9	-0.00346	399.5	0.10615	399.9	0.00618	399.5	0.33757	399.9	0.00495	399.5	0.26016		3	152.707	-145.778		3	71		3	73.2059	24.5882	2.20588
399.8	-0.00266	399	0.17426	399.8	-0.00305	399	0.39162	399.8	0.01745	399	0.22917	399.8	0.02826	399	0.55957		6	143.486	-145.237		399.8	-0.00266	399	0.17426	399.8	-0.00305	399	0.39162	399.8	0.00768	399	0.08069	399.8	0.00635	399	0.45237		6	165.545	-164.195		6	96		6	96.5446	2.91089	0.54455
399.7	-0.00303	398.5	-0.09501	399.7	-0.00363	398.5	0.40264	399.7	0.01724	398.5	-0.24323	399.7	0.02797	398.5	0.69012		9	146.252	-145.4		399.7	-0.00303	398.5	-0.09501	399.7	-0.00363	398.5	0.40264	399.7	0.00705	398.5	0.63154	399.7	0.00614	398.5	0.38176		9	168.903	-172.604		9	98		9	98.0388	1.92233	0.03883
399.6	-0.00268	398	0.0088	399.6	-0.0033	398	-0.02954	399.6	0.01767	398	-0.15621	399.6	0.02773	398	0.41284						399.6	-0.00268	398	0.0088	399.6	-0.0033	398	-0.02954	399.6	0.00784	398	0.27847	399.6	0.00337	398	-0.47731
399.5	-0.00295	397.5	-0.12866	399.5	-0.00315	397.5	-0.02624	399.5	0.01725	397.5	-0.15443	399.5	0.02884	397.5	0.63592						399.5	-0.00295	397.5	-0.12866	399.5	-0.00315	397.5	-0.02624	399.5	0.00613	397.5	0.63267	399.5	0.00351	397.5	-0.35782
399.4	-0.00295	397	-0.19587	399.4	-0.00354	397	-0.18489	399.4	0.0175	397	-0.19566	399.4	0.02841	397	0.2468						399.4	-0.00295	397	-0.19587	399.4	-0.00354	397	-0.18489	399.4	0.00352	397	0.46486	399.4	0.00455	397	-0.20379
399.3	-0.00337	396.5	-0.12161	399.3	-0.0033	396.5	0.04861	399.3	0.01693	396.5	-0.06334	399.3	0.02861	396.5	0.10253						399.3	-0.00337	396.5	-0.12161	399.3	-0.0033	396.5	0.04861	399.3	0.00546	396.5	0.51057	399.3	0.00542	396.5	-0.57956
399.2	-0.00273	396	0.26734	399.2	-0.00318	396	0.18335	399.2	0.01751	396	0.14643	399.2	0.0287	396	-0.27614						399.2	-0.00273	396	0.26734	399.2	-0.00318	396	0.18335	399.2	0.00587	396	0.63313	399.2	0.00477	396	-0.78798
399.1	-0.00316	395.5	0.00252	399.1	-0.00303	395.5	0.43423	399.1	0.01709	395.5	-0.09359	399.1	0.02851	395.5	-0.16569						399.1	-0.00316	395.5	0.00252	399.1	-0.00303	395.5	0.43423	399.1	0.0057	395.5	0.39943	399.1	0.00442	395.5	-0.58393
399	-0.00316	395	-0.08125	399	-0.00374	395	-0.00532	399	0.01706	395	-0.26141	399	0.02784	395	-0.27119						399	-0.00316	395	-0.08125	399	-0.00374	395	-0.00532	399	0.00403	395	-0.39994	399	0.00408	395	-0.5727
398.9	-0.00311	394.5	-0.35849	398.9	-0.0035	394.5	-0.02013	398.9	0.0171	394.5	-0.30601	398.9	0.02784	394.5	-0.26517						398.9	-0.00311	394.5	-0.35849	398.9	-0.0035	394.5	-0.02013	398.9	0.00848	394.5	-0.6646	398.9	0.00622	394.5	-0.63309
398.8	-0.0028	394	-0.28822	398.8	-0.00338	394	-0.10074	398.8	0.01717	394	-0.02574	398.8	0.02829	394	-0.14774						398.8	-0.0028	394	-0.28822	398.8	-0.00338	394	-0.10074	398.8	0.00364	394	-0.38774	398.8	0.00675	394	-0.54539
398.7	-0.00346	393.5	-0.10633	398.7	-0.00409	393.5	-0.01072	398.7	0.01666	393.5	-0.07835	398.7	0.02903	393.5	-0.08904						398.7	-0.00346	393.5	-0.10633	398.7	-0.00409	393.5	-0.01072	398.7	0.00663	393.5	-0.48018	398.7	0.00404	393.5	-0.72978
398.6	-0.0033	393	-0.39995	398.6	-0.00317	393	0.42245	398.6	0.01677	393	-0.49966	398.6	0.02852	393	-0.07746						398.6	-0.0033	393	-0.39995	398.6	-0.00317	393	0.42245	398.6	0.00808	393	-0.90371	398.6	0.00299	393	-0.46305
398.5	-0.00319	392.5	-0.37501	398.5	-0.00378	392.5	0.01482	398.5	0.01657	392.5	-0.64287	398.5	0.02834	392.5	0.45521						398.5	-0.00319	392.5	-0.37501	398.5	-0.00378	392.5	0.01482	398.5	0.01103	392.5	-0.34476	398.5	0.00986	392.5	-0.27945
398.4	-0.00278	392	0.12401	398.4	-0.00326	392	-0.22716	398.4	0.01663	392	-0.06745	398.4	0.03005	392	-0.27795						398.4	-0.00278	392	0.12401	398.4	-0.00326	392	-0.22716	398.4	0.00644	392	0.02874	398.4	0.0085	392	-0.09311
398.3	-0.00329	391.5	0.17757	398.3	-0.00343	391.5	-0.51686	398.3	0.01683	391.5	0.45964	398.3	0.0301	391.5	-0.48509						398.3	-0.00329	391.5	0.17757	398.3	-0.00343	391.5	-0.51686	398.3	0.00994	391.5	0.49793	398.3	0.00613	391.5	0.46503
398.2	-0.00348	391	-0.44356	398.2	-0.00373	391	-0.44161	398.2	0.01604	391	-0.46449	398.2	0.02932	391	-0.15433						398.2	-0.00348	391	-0.44356	398.2	-0.00373	391	-0.44161	398.2	0.00751	391	0.57386	398.2	0.00673	391	0.37791
398.1	-0.00358	390.5	-0.65057	398.1	-0.0036	390.5	0.06574	398.1	0.01697	390.5	-0.85916	398.1	0.02913	390.5	-0.24239						398.1	-0.00358	390.5	-0.65057	398.1	-0.0036	390.5	0.06574	398.1	0.00783	390.5	-0.19837	398.1	0.00788	390.5	-0.44825
398	-0.00336	390	0.0302	398	-0.00324	390	0.45152	398	0.01711	390	-0.13434	398	0.02871	390	0.18197						398	-0.00336	390	0.0302	398	-0.00324	390	0.45152	398	0.0081	390	-0.01786	398	0.00842	390	-0.57758
397.9	-0.00316	389.5	0.26725	397.9	-0.00397	389.5	0.06487	397.9	0.01772	389.5	-0.02878	397.9	0.02857	389.5	0.2724						397.9	-0.00316	389.5	0.26725	397.9	-0.00397	389.5	0.06487	397.9	0.00697	389.5	0.31025	397.9	0.00417	389.5	-0.50079
397.8	-0.00291	389	-0.18611	397.8	-0.00354	389	-0.29785	397.8	0.01753	389	-0.36962	397.8	0.02869	389	-0.03197						397.8	-0.00291	389	-0.18611	397.8	-0.00354	389	-0.29785	397.8	0.00539	389	0.14482	397.8	0.00508	389	-0.27325
397.7	-0.00336	388.5	-0.16711	397.7	-0.00315	388.5	-0.34543	397.7	0.01729	388.5	-0.42719	397.7	0.02818	388.5	-0.13855						397.7	-0.00336	388.5	-0.16711	397.7	-0.00315	388.5	-0.34543	397.7	0.0045	388.5	0.28354	397.7	0.00628	388.5	-0.42315
397.6	-0.00297	388	0.21013	397.6	-0.00388	388	-0.19344	397.6	0.01738	388	0.19688	397.6	0.02772	388	-0.19599						397.6	-0.00297	388	0.21013	397.6	-0.00388	388	-0.19344	397.6	0.00599	388	0.10964	397.6	0.00935	388	-0.48832
397.5	-0.00265	387.5	-0.10476	397.5	-0.00324	387.5	-0.26798	397.5	0.01721	387.5	0.35233	397.5	0.02903	387.5	-0.09492						397.5	-0.00265	387.5	-0.10476	397.5	-0.00324	387.5	-0.26798	397.5	0.00348	387.5	0.22929	397.5	0.00119	387.5	0.18207
397.4	-0.00246	387	-0.3579	397.4	-0.00335	387	-0.12401	397.4	0.01751	387	0.06742	397.4	0.02875	387	-0.00172						397.4	-0.00246	387	-0.3579	397.4	-0.00335	387	-0.12401	397.4	0.00327	387	0.79651	397.4	0.00153	387	0.61822
397.3	-0.00329	386.5	0.16564	397.3	-0.00297	386.5	0.36934	397.3	0.01727	386.5	-0.17447	397.3	0.02857	386.5	0.25811						397.3	-0.00329	386.5	0.16564	397.3	-0.00297	386.5	0.36934	397.3	0.01005	386.5	0.50579	397.3	0.00623	386.5	0.83196
397.2	-0.00306	386	0.05558	397.2	-0.00321	386	0.14932	397.2	0.01678	386	-0.70947	397.2	0.02801	386	-0.13378						397.2	-0.00306	386	0.05558	397.2	-0.00321	386	0.14932	397.2	0.00879	386	0.30011	397.2	0.00428	386	0.2472
397.1	-0.00279	385.5	-0.18071	397.1	-0.00347	385.5	0.21723	397.1	0.01731	385.5	-0.44729	397.1	0.02858	385.5	-0.13986						397.1	-0.00279	385.5	-0.18071	397.1	-0.00347	385.5	0.21723	397.1	0.01049	385.5	-0.16263	397.1	0.00825	385.5	0.30372
397	-0.00334	385	-0.36936	397	-0.00336	385	0.12617	397	0.01759	385	-0.53156	397	0.02845	385	-0.30219						397	-0.00334	385	-0.36936	397	-0.00336	385	0.12617	397	0.00977	385	-0.47471	397	0.00237	385	0.17475
396.9	-0.00297	384.5	-0.01581	396.9	-0.00353	384.5	0.12684	396.9	0.01694	384.5	-0.25481	396.9	0.02851	384.5	-0.1859						396.9	-0.00297	384.5	-0.01581	396.9	-0.00353	384.5	0.12684	396.9	0.01073	384.5	-0.21137	396.9	0.00861	384.5	-0.07175
396.8	-0.00271	384	0.21865	396.8	-0.00289	384	-0.03077	396.8	0.01788	384	-0.07781	396.8	0.02909	384	-0.57662						396.8	-0.00271	384	0.21865	396.8	-0.00289	384	-0.03077	396.8	0.01215	384	-0.20116	396.8	0.00614	384	-0.52332
396.7	-0.00229	383.5	-0.07752	396.7	-0.0038	383.5	0.17502	396.7	0.01779	383.5	-0.05679	396.7	0.02884	383.5	-0.00622						396.7	-0.00229	383.5	-0.07752	396.7	-0.0038	383.5	0.17502	396.7	0.00756	383.5	-0.06674	396.7	0.00385	383.5	-0.67355
396.6	-0.00259	383	-0.06203	396.6	-0.00387	383	0.03523	396.6	0.01759	383	-0.20694	396.6	0.02815	383	0.07311						396.6	-0.00259	383	-0.06203	396.6	-0.00387	383	0.03523	396.6	0.00756	383	0.02654	396.6	0.00798	383	-0.92504
396.5	-0.00306	382.5	-0.29143	396.5	-0.00294	382.5	0.55344	396.5	0.01718	382.5	-0.12613	396.5	0.02831	382.5	-0.3329						396.5	-0.00306	382.5	-0.29143	396.5	-0.00294	382.5	0.55344	396.5	0.00967	382.5	0.10747	396.5	0.00865	382.5	-0.88947
396.4	-0.00294	382	-0.29091	396.4	-0.00287	382	0.3348	396.4	0.01783	382	0.06563	396.4	0.0279	382	-0.32036						396.4	-0.00294	382	-0.29091	396.4	-0.00287	382	0.3348	396.4	0.00834	382	-0.07673	396.4	0.00441	382	-0.80827
396.3	-0.00285	381.5	-0.0524	396.3	-0.00305	381.5	0.15795	396.3	0.01763	381.5	0.02226	396.3	0.02832	381.5	0.17078						396.3	-0.00285	381.5	-0.0524	396.3	-0.00305	381.5	0.15795	396.3	0.01002	381.5	0.16074	396.3	0.00532	381.5	-0.82781
396.2	-0.00269	381	-0.07093	396.2	-0.00271	381	-0.19653	396.2	0.01767	381	-0.02114	396.2	0.02824	381	0.30346						396.2	-0.00269	381	-0.07093	396.2	-0.00271	381	-0.19653	396.2	0.00397	381	-0.25153	396.2	0.00572	381	-0.88902
396.1	-0.00295	380.5	-0.14434	396.1	-0.00248	380.5	-0.51784	396.1	0.01797	380.5	-0.14835	396.1	0.02817	380.5	0.10561						396.1	-0.00295	380.5	-0.14434	396.1	-0.00248	380.5	-0.51784	396.1	0.00668	380.5	-0.78108	396.1	0.00456	380.5	-0.62566
396	-0.00262	380	-0.29628	396	-0.00217	380	-0.24511	396	0.01801	380	-0.19999	396	0.02893	380	-0.0442						396	-0.00262	380	-0.29628	396	-0.00217	380	-0.24511	396	0.00565	380	-0.24818	396	0.00452	380	-0.36977
395.9	-0.00256	379.5	-0.07647	395.9	-0.003	379.5	0.01104	395.9	0.01811	379.5	0.12105	395.9	0.02782	379.5	0.27176						395.9	-0.00256	379.5	-0.07647	395.9	-0.003	379.5	0.01104	395.9	0.00669	379.5	-0.50627	395.9	0.00481	379.5	-0.009
395.8	-0.00301	379	0.31514	395.8	-0.0031	379	0.56599	395.8	0.01769	379	0.05473	395.8	0.02864	379	0.71149						395.8	-0.00301	379	0.31514	395.8	-0.0031	379	0.56599	395.8	0.00807	379	-0.49518	395.8	0.00755	379	0.09352
395.7	-0.00274	378.5	0.22286	395.7	-0.00302	378.5	0.02256	395.7	0.01759	378.5	-0.10946	395.7	0.02841	378.5	0.09534						395.7	-0.00274	378.5	0.22286	395.7	-0.00302	378.5	0.02256	395.7	0.0035	378.5	-0.29796	395.7	0.00158	378.5	-0.10879
395.6	-0.0029	378	-0.39185	395.6	-0.0043	378	-0.12554	395.6	0.01756	378	-0.5964	395.6	0.02861	378	-0.15598						395.6	-0.0029	378	-0.39185	395.6	-0.0043	378	-0.12554	395.6	0.00815	378	0.03767	395.6	0.00465	378	-0.000198374
395.5	-0.00292	377.5	-0.36441	395.5	-0.00418	377.5	0.0158	395.5	0.01738	377.5	-0.824	395.5	0.02827	377.5	0.02646						395.5	-0.00292	377.5	-0.36441	395.5	-0.00418	377.5	0.0158	395.5	0.00774	377.5	1.13423	395.5	0.00402	377.5	0.37349
395.4	-0.00346	377	0.15465	395.4	-0.0031	377	0.36973	395.4	0.01755	377	-0.04646	395.4	0.02894	377	0.1693						395.4	-0.00346	377	0.15465	395.4	-0.0031	377	0.36973	395.4	0.00953	377	1.34139	395.4	0.00688	377	0.38818
395.3	-0.00279	376.5	0.69367	395.3	-0.00361	376.5	0.16567	395.3	0.0174	376.5	0.39609	395.3	0.02819	376.5	-0.18004						395.3	-0.00279	376.5	0.69367	395.3	-0.00361	376.5	0.16567	395.3	0.00794	376.5	1.28393	395.3	0.00512	376.5	1.02432
395.2	-0.00282	376	0.66249	395.2	-0.00308	376	-0.40887	395.2	0.01786	376	0.57689	395.2	0.02803	376	-0.24668						395.2	-0.00282	376	0.66249	395.2	-0.00308	376	-0.40887	395.2	0.01114	376	1.41977	395.2	0.00772	376	0.80964
395.1	-0.0027	375.5	0.13016	395.1	-0.00334	375.5	-0.14167	395.1	0.01761	375.5	-0.45897	395.1	0.02837	375.5	0.14943						395.1	-0.0027	375.5	0.13016	395.1	-0.00334	375.5	-0.14167	395.1	0.00836	375.5	1.05887	395.1	0.0038	375.5	0.76104
395	-0.00283	375	-0.38984	395	-0.00334	375	0.06135	395	0.01755	375	-0.34108	395	0.02908	375	0.04964						395	-0.00283	375	-0.38984	395	-0.00334	375	0.06135	395	0.00706	375	1.04194	395	0.00482	375	0.35618
394.9	-0.0028	374.5	-0.30849	394.9	-0.00315	374.5	0.3389	394.9	0.01765	374.5	-0.37709	394.9	0.02862	374.5	-0.26242						394.9	-0.0028	374.5	-0.30849	394.9	-0.00315	374.5	0.3389	394.9	0.00454	374.5	1.14894	394.9	0.0046	374.5	0.50727
394.8	-0.00272	374	-0.44066	394.8	-0.00304	374	0.13248	394.8	0.01754	374	-0.57648	394.8	0.02902	374	-0.24632						394.8	-0.00272	374	-0.44066	394.8	-0.00304	374	0.13248	394.8	0.00659	374	0.60449	394.8	0.0061	374	0.1397
394.7	-0.00252	373.5	-0.31089	394.7	-0.00376	373.5	-0.1371	394.7	0.01762	373.5	-0.50616	394.7	0.02848	373.5	-0.08703						394.7	-0.00252	373.5	-0.31089	394.7	-0.00376	373.5	-0.1371	394.7	0.01081	373.5	0.2494	394.7	0.00722	373.5	-0.57032
394.6	-0.00313	373	-0.07795	394.6	-0.00337	373	-0.05231	394.6	0.01762	373	-0.50679	394.6	0.02857	373	-0.18918						394.6	-0.00313	373	-0.07795	394.6	-0.00337	373	-0.05231	394.6	0.00585	373	0.65777	394.6	0.00602	373	-0.66268
394.5	-0.00259	372.5	-0.0843	394.5	-0.0035	372.5	0.28998	394.5	0.01812	372.5	-0.04661	394.5	0.02823	372.5	-0.27658						394.5	-0.00259	372.5	-0.0843	394.5	-0.0035	372.5	0.28998	394.5	0.00631	372.5	0.14154	394.5	0.00268	372.5	-0.68323
394.4	-0.00328	372	-0.00125	394.4	-0.00342	372	0.4347	394.4	0.01761	372	-0.15662	394.4	0.02878	372	0.05516						394.4	-0.00328	372	-0.00125	394.4	-0.00342	372	0.4347	394.4	0.00683	372	0.11031	394.4	0.005	372	-0.34949
394.3	-0.00294	371.5	0.55175	394.3	-0.00351	371.5	0.09303	394.3	0.01768	371.5	0.24079	394.3	0.02814	371.5	-0.16335						394.3	-0.00294	371.5	0.55175	394.3	-0.00351	371.5	0.09303	394.3	0.00245	371.5	-0.50435	394.3	0.00591	371.5	-0.87674
394.2	-0.00329	371	0.66061	394.2	-0.00345	371	0.09181	394.2	0.01702	371	0.20202	394.2	0.02843	371	-0.14613						394.2	-0.00329	371	0.66061	394.2	-0.00345	371	0.09181	394.2	0.00812	371	-0.84995	394.2	0.0025	371	-1.21884
394.1	-0.00301	370.5	0.01192	394.1	-0.00277	370.5	0.08552	394.1	0.01743	370.5	-0.21763	394.1	0.02846	370.5	-0.33558						394.1	-0.00301	370.5	0.01192	394.1	-0.00277	370.5	0.08552	394.1	0.00211	370.5	-0.49695	394.1	0.00173	370.5	-0.60486
394	-0.00333	370	-0.63909	394	-0.00367	370	-0.26031	394	0.01784	370	-0.3044	394	0.02843	370	-0.56189						394	-0.00333	370	-0.63909	394	-0.00367	370	-0.26031	394	0.00495	370	-1.02681	394	0.0064	370	-0.97003
393.9	-0.00317	369.5	-0.66853	393.9	-0.00366	369.5	0.19548	393.9	0.01768	369.5	0.29897	393.9	0.02805	369.5	0.25954						393.9	-0.00317	369.5	-0.66853	393.9	-0.00366	369.5	0.19548	393.9	0.00962	369.5	-1.18132	393.9	0.00433	369.5	-0.99285
393.8	-0.00283	369	-0.14559	393.8	-0.00362	369	0.14829	393.8	0.01823	369	0.14378	393.8	0.02832	369	0.24177						393.8	-0.00283	369	-0.14559	393.8	-0.00362	369	0.14829	393.8	0.00915	369	-0.61111	393.8	0.0052	369	-0.66248
393.7	-0.0029	368.5	0.13549	393.7	-0.00321	368.5	0.30433	393.7	0.01793	368.5	-0.11535	393.7	0.02812	368.5	-0.05217						393.7	-0.0029	368.5	0.13549	393.7	-0.00321	368.5	0.30433	393.7	0.00839	368.5	0.10423	393.7	0.00924	368.5	-0.36402
393.6	-0.00279	368	0.17003	393.6	-0.00349	368	0.15693	393.6	0.01764	368	0.06924	393.6	0.02907	368	-0.0484						393.6	-0.00279	368	0.17003	393.6	-0.00349	368	0.15693	393.6	0.0078	368	0.1779	393.6	0.00256	368	-0.24962
393.5	-0.00297	367.5	0.07205	393.5	-0.00341	367.5	-0.15526	393.5	0.01745	367.5	-0.01375	393.5	0.02831	367.5	-0.53324						393.5	-0.00297	367.5	0.07205	393.5	-0.00341	367.5	-0.15526	393.5	0.01161	367.5	0.5012	393.5	0.00949	367.5	-0.03568
393.4	-0.00281	367	0.09561	393.4	-0.00327	367	-0.1434	393.4	0.01808	367	0.17387	393.4	0.02878	367	-0.4594						393.4	-0.00281	367	0.09561	393.4	-0.00327	367	-0.1434	393.4	0.0061	367	0.11846	393.4	0.00525	367	-0.36707
393.3	-0.00265	366.5	0.19078	393.3	-0.00365	366.5	0.16058	393.3	0.01815	366.5	0.00954	393.3	0.02857	366.5	-0.38851						393.3	-0.00265	366.5	0.19078	393.3	-0.00365	366.5	0.16058	393.3	0.01225	366.5	0.9817	393.3	0.01074	366.5	-0.12024
393.2	-0.003	366	-0.19764	393.2	-0.0035	366	-0.08332	393.2	0.01812	366	-0.57197	393.2	0.02838	366	-0.36732						393.2	-0.003	366	-0.19764	393.2	-0.0035	366	-0.08332	393.2	0.00871	366	1.14813	393.2	0.00446	366	-0.07092
393.1	-0.00309	365.5	-0.2301	393.1	-0.00334	365.5	0.04571	393.1	0.01735	365.5	-0.4262	393.1	0.02826	365.5	0.05538						393.1	-0.00309	365.5	-0.2301	393.1	-0.00334	365.5	0.04571	393.1	0.00538	365.5	0.02515	393.1	0.00396	365.5	-1.07414
393	-0.00266	365	-0.23297	393	-0.0035	365	-0.18591	393	0.01747	365	-0.26415	393	0.02826	365	0.00728						393	-0.00266	365	-0.23297	393	-0.0035	365	-0.18591	393	0.00726	365	0.24479	393	0.00726	365	-0.87213
392.9	-0.00289	364.5	-0.34539	392.9	-0.00283	364.5	-0.31302	392.9	0.01797	364.5	-0.64828	392.9	0.02913	364.5	-0.09915						392.9	-0.00289	364.5	-0.34539	392.9	-0.00283	364.5	-0.31302	392.9	0.00686	364.5	0.34505	392.9	0.00438	364.5	-0.58818
392.8	-0.00329	364	-0.251	392.8	-0.00295	364	-0.34658	392.8	0.01792	364	-0.37004	392.8	0.02855	364	-0.02255						392.8	-0.00329	364	-0.251	392.8	-0.00295	364	-0.34658	392.8	0.00966	364	-0.02811	392.8	0.00248	364	-0.77137
392.7	-0.00317	363.5	0.01355	392.7	-0.00318	363.5	-0.16501	392.7	0.01772	363.5	-0.42473	392.7	0.02814	363.5	-0.005						392.7	-0.00317	363.5	0.01355	392.7	-0.00318	363.5	-0.16501	392.7	0.00732	363.5	0.45216	392.7	0.00405	363.5	-0.59634
392.6	-0.00284	363	-0.15801	392.6	-0.00332	363	-0.1406	392.6	0.01813	363	-0.35449	392.6	0.02909	363	-0.21818						392.6	-0.00284	363	-0.15801	392.6	-0.00332	363	-0.1406	392.6	0.00966	363	-0.19975	392.6	0.00725	363	-0.7835
392.5	-0.00378	362.5	-0.09005	392.5	-0.00295	362.5	0.01367	392.5	0.01791	362.5	-0.45747	392.5	0.02846	362.5	-0.27914						392.5	-0.00378	362.5	-0.09005	392.5	-0.00295	362.5	0.01367	392.5	0.00753	362.5	-0.24433	392.5	0.0069	362.5	-0.76694
392.4	-0.00347	362	-0.0541	392.4	-0.00378	362	0.13634	392.4	0.01796	362	-0.11795	392.4	0.02857	362	-0.09365						392.4	-0.00347	362	-0.0541	392.4	-0.00378	362	0.13634	392.4	0.00485	362	-0.04436	392.4	0.00542	362	-0.54962
392.3	-0.00297	361.5	0.24439	392.3	-0.00321	361.5	0.0144	392.3	0.01766	361.5	0.09678	392.3	0.02923	361.5	0.13069						392.3	-0.00297	361.5	0.24439	392.3	-0.00321	361.5	0.0144	392.3	0.00825	361.5	-0.03249	392.3	0.00648	361.5	-0.15851
392.2	-0.00305	361	-0.1698	392.2	-0.00356	361	0.13391	392.2	0.01824	361	-0.0749	392.2	0.02841	361	-0.07908						392.2	-0.00305	361	-0.1698	392.2	-0.00356	361	0.13391	392.2	0.0028	361	-0.35782	392.2	0.00684	361	-0.48842
392.1	-0.00225	360.5	0.19396	392.1	-0.00347	360.5	-0.04656	392.1	0.01947	360.5	0.29683	392.1	0.02875	360.5	-0.13447						392.1	-0.00225	360.5	0.19396	392.1	-0.00347	360.5	-0.04656	392.1	0.00814	360.5	-0.2907	392.1	0.00596	360.5	0.02281
392	-0.00227	360	0.62153	392	-0.00375	360	-0.52807	392	0.01807	360	0.03051	392	0.02851	360	-0.79374						392	-0.00227	360	0.62153	392	-0.00375	360	-0.52807	392	0.0079	360	0.2426	392	0.0083	360	0.06178
391.9	-0.00373	359.5	-0.04846	391.9	-0.00377	359.5	-0.0949	391.9	0.01849	359.5	-0.39652	391.9	0.02794	359.5	-0.55124						391.9	-0.00373	359.5	-0.04846	391.9	-0.00377	359.5	-0.0949	391.9	0.0088	359.5	0.56525	391.9	0.00675	359.5	-0.01756
391.8	-0.00297	359	0.11511	391.8	-0.00294	359	0.17741	391.8	0.01864	359	0.17008	391.8	0.02876	359	-0.12209						391.8	-0.00297	359	0.11511	391.8	-0.00294	359	0.17741	391.8	0.00993	359	1.30551	391.8	0.00554	359	1.07184
391.7	-0.00266	358.5	-0.5076	391.7	-0.00282	358.5	-0.1019	391.7	0.01853	358.5	-0.04373	391.7	0.02811	358.5	-0.17337						391.7	-0.00266	358.5	-0.5076	391.7	-0.00282	358.5	-0.1019	391.7	0.00851	358.5	1.2197	391.7	0.00649	358.5	1.05851
391.6	-0.0029	358	-0.1568	391.6	-0.00296	358	-0.06377	391.6	0.01867	358	0.06588	391.6	0.02888	358	-0.1582						391.6	-0.0029	358	-0.1568	391.6	-0.00296	358	-0.06377	391.6	0.00741	358	1.99333	391.6	0.00789	358	1.34842
391.5	-0.00301	357.5	-0.34825	391.5	-0.00377	357.5	0.10504	391.5	0.01861	357.5	-0.2904	391.5	0.02833	357.5	0.10911						391.5	-0.00301	357.5	-0.34825	391.5	-0.00377	357.5	0.10504	391.5	0.01012	357.5	1.65702	391.5	0.0094	357.5	1.36363
391.4	-0.00322	357	-0.50772	391.4	-0.00317	357	-0.1311	391.4	0.01865	357	-0.51762	391.4	0.02882	357	-0.12447						391.4	-0.00322	357	-0.50772	391.4	-0.00317	357	-0.1311	391.4	0.00352	357	1.51773	391.4	0.00466	357	1.46128
391.3	-0.00283	356.5	-0.1521	391.3	-0.00305	356.5	0.07929	391.3	0.01841	356.5	-0.50938	391.3	0.02877	356.5	-0.22786						391.3	-0.00283	356.5	-0.1521	391.3	-0.00305	356.5	0.07929	391.3	0.00921	356.5	1.03406	391.3	0.00368	356.5	1.52641
391.2	-0.00266	356	-0.00889	391.2	-0.00339	356	-0.0676	391.2	0.01811	356	-0.34509	391.2	0.02859	356	-0.38189						391.2	-0.00266	356	-0.00889	391.2	-0.00339	356	-0.0676	391.2	0.0069	356	1.46597	391.2	0.00651	356	1.5645
391.1	-0.00295	355.5	0.30957	391.1	-0.00311	355.5	-0.35533	391.1	0.01779	355.5	0.20027	391.1	0.02819	355.5	-0.28163						391.1	-0.00295	355.5	0.30957	391.1	-0.00311	355.5	-0.35533	391.1	0.00564	355.5	1.00879	391.1	0.0044	355.5	0.89554
391	-0.00238	355	0.07194	391	-0.00307	355	0.04212	391	0.01787	355	0.24802	391	0.02896	355	0.26092						391	-0.00238	355	0.07194	391	-0.00307	355	0.04212	391	0.00985	355	0.53812	391	0.00612	355	0.33088
390.9	-0.00282	354.5	0.14471	390.9	-0.00311	354.5	0.11066	390.9	0.0176	354.5	0.07707	390.9	0.0286	354.5	0.2289						390.9	-0.00282	354.5	0.14471	390.9	-0.00311	354.5	0.11066	390.9	0.01112	354.5	0.80526	390.9	0.00501	354.5	0.47425
390.8	-0.0021	354	0.1589	390.8	-0.00353	354	0.08418	390.8	0.0179	354	-0.4728	390.8	0.02892	354	0.25131						390.8	-0.0021	354	0.1589	390.8	-0.00353	354	0.08418	390.8	0.00961	354	0.92257	390.8	0.00667	354	0.53425
390.7	-0.00238	353.5	-0.21877	390.7	-0.00344	353.5	-0.08616	390.7	0.01742	353.5	-0.82821	390.7	0.02854	353.5	0.13889						390.7	-0.00238	353.5	-0.21877	390.7	-0.00344	353.5	-0.08616	390.7	0.00841	353.5	0.48621	390.7	0.00545	353.5	-0.55441
390.6	-0.00256	353	-0.20228	390.6	-0.00373	353	-0.22069	390.6	0.01762	353	-0.31068	390.6	0.02793	353	-0.30799						390.6	-0.00256	353	-0.20228	390.6	-0.00373	353	-0.22069	390.6	0.00615	353	-0.08484	390.6	0.00817	353	-1.29937
390.5	-0.0025	352.5	-0.08024	390.5	-0.00387	352.5	-0.03494	390.5	0.01749	352.5	-0.27094	390.5	0.02879	352.5	-0.27336						390.5	-0.0025	352.5	-0.08024	390.5	-0.00387	352.5	-0.03494	390.5	0.00715	352.5	0.00332	390.5	0.00678	352.5	-0.83703
390.4	-0.00253	352	-0.18524	390.4	-0.0032	352	-0.03902	390.4	0.01762	352	-0.00777	390.4	0.02863	352	0.23144						390.4	-0.00253	352	-0.18524	390.4	-0.0032	352	-0.03902	390.4	0.0078	352	0.39636	390.4	0.00808	352	-0.08765
390.3	-0.00287	351.5	-0.09194	390.3	-0.00335	351.5	-0.0901	390.3	0.01795	351.5	-0.27943	390.3	0.02823	351.5	-0.22448						390.3	-0.00287	351.5	-0.09194	390.3	-0.00335	351.5	-0.0901	390.3	0.00833	351.5	0.18829	390.3	0.00757	351.5	0.22852
390.2	-0.00261	351	-0.465	390.2	-0.00369	351	0.13965	390.2	0.01773	351	-0.70781	390.2	0.02795	351	-0.3937						390.2	-0.00261	351	-0.465	390.2	-0.00369	351	0.13965	390.2	0.00712	351	0.21842	390.2	0.00885	351	0.209
390.1	-0.0025	350.5	0.08398	390.1	-0.00317	350.5	0.44961	390.1	0.01747	350.5	0.011	390.1	0.02868	350.5	-0.08361						390.1	-0.0025	350.5	0.08398	390.1	-0.00317	350.5	0.44961	390.1	0.00663	350.5	0.11173	390.1	0.0114	350.5	-0.00438
390	-0.0031	350	0.19596	390	-0.00344	350	0.03099	390	0.01749	350	0.09709	390	0.02838	350	0.03614						390	-0.0031	350	0.19596	390	-0.00344	350	0.03099	390	0.00674	350	0.73253	390	0.00504	350	0.57764
389.9	-0.0026	349.5	0.42969	389.9	-0.00277	349.5	0.01321	389.9	0.01771	349.5	0.05322	389.9	0.02864	349.5	-0.01357						389.9	-0.0026	349.5	0.42969	389.9	-0.00277	349.5	0.01321	389.9	0.01039	349.5	1.21714	389.9	0.00733	349.5	0.86719
389.8	-0.00252	349	0.31726	389.8	-0.00316	349	0.50374	389.8	0.01798	349	-0.0229	389.8	0.0287	349	0.31897						389.8	-0.00252	349	0.31726	389.8	-0.00316	349	0.50374	389.8	0.00947	349	1.05507	389.8	0.00733	349	0.41357
389.7	-0.00241	348.5	-0.13621	389.7	-0.00299	348.5	0.6061	389.7	0.018	348.5	-0.33735	389.7	0.02784	348.5	0.14018						389.7	-0.00241	348.5	-0.13621	389.7	-0.00299	348.5	0.6061	389.7	0.00651	348.5	0.85887	389.7	0.00533	348.5	-0.16755
389.6	-0.00235	348	-0.25551	389.6	-0.00277	348	0.23569	389.6	0.01842	348	-0.41849	389.6	0.0285	348	0.0215						389.6	-0.00235	348	-0.25551	389.6	-0.00277	348	0.23569	389.6	0.01022	348	0.5615	389.6	0.00518	348	-0.1304
389.5	-0.0027	347.5	-0.37571	389.5	-0.00326	347.5	-0.11261	389.5	0.01749	347.5	-0.41206	389.5	0.02834	347.5	-0.19503						389.5	-0.0027	347.5	-0.37571	389.5	-0.00326	347.5	-0.11261	389.5	0.01252	347.5	0.46904	389.5	0.00781	347.5	0.00963
389.4	-0.00263	347	-0.2449	389.4	-0.00319	347	0.02211	389.4	0.01801	347	0.08604	389.4	0.02877	347	0.03248						389.4	-0.00263	347	-0.2449	389.4	-0.00319	347	0.02211	389.4	0.00703	347	1.31989	389.4	0.00498	347	1.16065
389.3	-0.00272	346.5	0.13349	389.3	-0.00331	346.5	0.33215	389.3	0.01776	346.5	0.22866	389.3	0.0285	346.5	-0.09746						389.3	-0.00272	346.5	0.13349	389.3	-0.00331	346.5	0.33215	389.3	0.0064	346.5	1.15816	389.3	0.00552	346.5	1.02163
389.2	-0.00261	346	-0.16668	389.2	-0.00311	346	0.1157	389.2	0.01714	346	-0.20182	389.2	0.02917	346	-0.2141						389.2	-0.00261	346	-0.16668	389.2	-0.00311	346	0.1157	389.2	0.00859	346	0.8051	389.2	0.00301	346	1.19772
389.1	-0.00258	345.5	-0.60095	389.1	-0.00394	345.5	0.20263	389.1	0.01783	345.5	-0.16178	389.1	0.0285	345.5	-0.38564						389.1	-0.00258	345.5	-0.60095	389.1	-0.00394	345.5	0.20263	389.1	0.00751	345.5	0.80549	389.1	0.00717	345.5	0.90654
389	-0.00239	345	0.02963	389	-0.003	345	0.38387	389	0.01772	345	0.2059	389	0.02829	345	-0.22284						389	-0.00239	345	0.02963	389	-0.003	345	0.38387	389	0.00738	345	0.61827	389	0.00617	345	1.17722
388.9	-0.00263	344.5	0.17915	388.9	-0.00304	344.5	0.65718	388.9	0.01739	344.5	0.05809	388.9	0.0284	344.5	0.02695						388.9	-0.00263	344.5	0.17915	388.9	-0.00304	344.5	0.65718	388.9	0.00637	344.5	0.72235	388.9	0.00329	344.5	0.7457
388.8	-0.00273	344	0.12865	388.8	-0.00379	344	0.73435	388.8	0.01687	344	0.30228	388.8	0.02884	344	0.3877						388.8	-0.00273	344	0.12865	388.8	-0.00379	344	0.73435	388.8	0.01208	344	-0.57671	388.8	0.00927	344	-0.36538
388.7	-0.00311	343.5	0.27424	388.7	-0.00306	343.5	0.68734	388.7	0.01714	343.5	-0.15884	388.7	0.02838	343.5	0.51893						388.7	-0.00311	343.5	0.27424	388.7	-0.00306	343.5	0.68734	388.7	0.00675	343.5	-0.64291	388.7	0.00596	343.5	-1.49303
388.6	-0.00299	343	0.01857	388.6	-0.00353	343	0.27295	388.6	0.01768	343	-0.68973	388.6	0.0278	343	0.44089						388.6	-0.00299	343	0.01857	388.6	-0.00353	343	0.27295	388.6	0.00995	343	-0.5954	388.6	0.00907	343	-1.01521
388.5	-0.00292	342.5	0.00778	388.5	-0.00328	342.5	-0.1419	388.5	0.01745	342.5	-0.38274	388.5	0.02828	342.5	-0.000397467						388.5	-0.00292	342.5	0.00778	388.5	-0.00328	342.5	-0.1419	388.5	0.0095	342.5	-0.807	388.5	0.00513	342.5	-2.40274
388.4	-0.00223	342	0.21181	388.4	-0.00323	342	-0.11312	388.4	0.01804	342	-0.02576	388.4	0.02876	342	0.13896						388.4	-0.00223	342	0.21181	388.4	-0.00323	342	-0.11312	388.4	0.0058	342	-0.53642	388.4	0.00311	342	-2.27124
388.3	-0.00268	341.5	0.28331	388.3	-0.00407	341.5	0.34293	388.3	0.0185	341.5	0.14487	388.3	0.02866	341.5	0.1598						388.3	-0.00268	341.5	0.28331	388.3	-0.00407	341.5	0.34293	388.3	0.00622	341.5	-0.70616	388.3	0.0045	341.5	-2.38621
388.2	-0.0029	341	0.29273	388.2	-0.00338	341	0.44899	388.2	0.01848	341	0.29847	388.2	0.02866	341	0.15185						388.2	-0.0029	341	0.29273	388.2	-0.00338	341	0.44899	388.2	0.01053	341	-0.02279	388.2	0.00885	341	-1.54526
388.1	-0.00264	340.5	-0.16363	388.1	-0.00314	340.5	0.22614	388.1	0.01876	340.5	-0.26366	388.1	0.02878	340.5	0.00271						388.1	-0.00264	340.5	-0.16363	388.1	-0.00314	340.5	0.22614	388.1	0.000960137	340.5	0.57744	388.1	0.00175	340.5	-0.50246
388	-0.00313	340	-0.03559	388	-0.00315	340	-0.43892	388	0.01828	340	-0.23992	388	0.02865	340	-0.52823						388	-0.00313	340	-0.03559	388	-0.00315	340	-0.43892	388	0.01048	340	0.73187	388	0.00586	340	0.18041
387.9	-0.00304	339.5	0.10166	387.9	-0.00424	339.5	-0.29657	387.9	0.01825	339.5	-0.29472	387.9	0.02836	339.5	-0.16921						387.9	-0.00304	339.5	0.10166	387.9	-0.00424	339.5	-0.29657	387.9	0.00636	339.5	1.22403	387.9	0.00545	339.5	0.92157
387.8	-0.00289	339	0.01739	387.8	-0.00328	339	0.09665	387.8	0.01792	339	-0.53583	387.8	0.02831	339	0.41122						387.8	-0.00289	339	0.01739	387.8	-0.00328	339	0.09665	387.8	0.00988	339	1.44819	387.8	0.00524	339	1.73684
387.7	-0.00353	338.5	0.10521	387.7	-0.00309	338.5	0.16271	387.7	0.01884	338.5	0.0282	387.7	0.02862	338.5	0.34561						387.7	-0.00353	338.5	0.10521	387.7	-0.00309	338.5	0.16271	387.7	0.00518	338.5	0.82134	387.7	0.00372	338.5	1.96957
387.6	-0.0032	338	0.17507	387.6	-0.00347	338	-0.45203	387.6	0.01832	338	-0.00194	387.6	0.02873	338	-0.38801						387.6	-0.0032	338	0.17507	387.6	-0.00347	338	-0.45203	387.6	0.01107	338	1.48508	387.6	0.00783	338	2.24633
387.5	-0.00291	337.5	0.10106	387.5	-0.00345	337.5	0.24409	387.5	0.01825	337.5	0.20013	387.5	0.02861	337.5	-0.38						387.5	-0.00291	337.5	0.10106	387.5	-0.00345	337.5	0.24409	387.5	0.00851	337.5	1.53732	387.5	0.00409	337.5	1.53887
387.4	-0.00291	337	0.03575	387.4	-0.00395	337	0.15052	387.4	0.0181	337	-0.06201	387.4	0.02874	337	-0.23676						387.4	-0.00291	337	0.03575	387.4	-0.00395	337	0.15052	387.4	0.00861	337	0.33408	387.4	0.00677	337	0.58099
387.3	-0.00254	336.5	0.31541	387.3	-0.00364	336.5	0.06768	387.3	0.01775	336.5	0.09631	387.3	0.02857	336.5	0.29609						387.3	-0.00254	336.5	0.31541	387.3	-0.00364	336.5	0.06768	387.3	0.00774	336.5	0.63082	387.3	0.00389	336.5	-0.07531
387.2	-0.00275	336	-0.20292	387.2	-0.00308	336	0.09535	387.2	0.01769	336	-0.39084	387.2	0.02839	336	0.28367						387.2	-0.00275	336	-0.20292	387.2	-0.00308	336	0.09535	387.2	0.00838	336	0.663	387.2	0.00333	336	0.22374
387.1	-0.00241	335.5	-0.29535	387.1	-0.00299	335.5	-0.08444	387.1	0.01792	335.5	-0.03107	387.1	0.02849	335.5	0.0654						387.1	-0.00241	335.5	-0.29535	387.1	-0.00299	335.5	-0.08444	387.1	0.00577	335.5	0.59416	387.1	0.00613	335.5	0.0873
387	-0.00257	335	-0.39407	387	-0.00316	335	0.05632	387	0.01803	335	-0.47736	387	0.02885	335	-0.06643						387	-0.00257	335	-0.39407	387	-0.00316	335	0.05632	387	0.00767	335	1.79267	387	0.00815	335	0.34919
386.9	-0.00343	334.5	-0.31034	386.9	-0.00288	334.5	-0.03832	386.9	0.0179	334.5	-0.72668	386.9	0.02832	334.5	0.09895						386.9	-0.00343	334.5	-0.31034	386.9	-0.00288	334.5	-0.03832	386.9	0.00862	334.5	0.69129	386.9	0.00473	334.5	0.82815
386.8	-0.00316	334	0.37365	386.8	-0.00387	334	-0.10517	386.8	0.0175	334	-0.08913	386.8	0.02821	334	0.00531						386.8	-0.00316	334	0.37365	386.8	-0.00387	334	-0.10517	386.8	0.00511	334	0.74642	386.8	0.00355	334	0.85486
386.7	-0.00273	333.5	0.21966	386.7	-0.00311	333.5	0.04661	386.7	0.01841	333.5	-0.06275	386.7	0.02864	333.5	-0.03904						386.7	-0.00273	333.5	0.21966	386.7	-0.00311	333.5	0.04661	386.7	0.0087	333.5	1.6195	386.7	0.00439	333.5	0.85571
386.6	-0.00297	333	0.10152	386.6	-0.00373	333	0.53035	386.6	0.01779	333	-0.13341	386.6	0.02855	333	0.06582						386.6	-0.00297	333	0.10152	386.6	-0.00373	333	0.53035	386.6	0.00707	333	0.94522	386.6	-0.00206	333	0.70512
386.5	-0.00261	332.5	-0.45848	386.5	-0.00291	332.5	0.56203	386.5	0.0178	332.5	-0.20822	386.5	0.02837	332.5	0.10054						386.5	-0.00261	332.5	-0.45848	386.5	-0.00291	332.5	0.56203	386.5	0.00925	332.5	0.1831	386.5	0.01009	332.5	-0.1159
386.4	-0.00289	332	-0.46474	386.4	-0.00362	332	0.37518	386.4	0.01769	332	-0.51255	386.4	0.02824	332	0.20227						386.4	-0.00289	332	-0.46474	386.4	-0.00362	332	0.37518	386.4	0.01065	332	0.37515	386.4	0.00946	332	0.26531
386.3	-0.00275	331.5	-0.10301	386.3	-0.00363	331.5	0.10741	386.3	0.01822	331.5	-0.10077	386.3	0.02832	331.5	0.05059						386.3	-0.00275	331.5	-0.10301	386.3	-0.00363	331.5	0.10741	386.3	0.00655	331.5	-0.42744	386.3	0.00657	331.5	-0.72502
386.2	-0.00296	331	-0.09383	386.2	-0.0033	331	0.32964	386.2	0.01768	331	-0.10103	386.2	0.02899	331	-0.02672						386.2	-0.00296	331	-0.09383	386.2	-0.0033	331	0.32964	386.2	0.00619	331	-0.03255	386.2	0.00139	331	-1.59655
386.1	-0.00274	330.5	-0.28865	386.1	-0.00354	330.5	0.41123	386.1	0.01756	330.5	-0.49937	386.1	0.02904	330.5	-0.17821						386.1	-0.00274	330.5	-0.28865	386.1	-0.00354	330.5	0.41123	386.1	0.00628	330.5	0.14484	386.1	0.00474	330.5	-0.42065
386	-0.00347	330	0.04711	386	-0.00276	330	0.07747	386	0.01741	330	-0.000766917	386	0.02871	330	-0.22173						386	-0.00347	330	0.04711	386	-0.00276	330	0.07747	386	0.01021	330	-0.2369	386	0.00747	330	0.38663
385.9	-0.00228	329.5	0.39544	385.9	-0.0039	329.5	0.28938	385.9	0.01781	329.5	0.40431	385.9	0.02838	329.5	0.14237						385.9	-0.00228	329.5	0.39544	385.9	-0.0039	329.5	0.28938	385.9	0.00977	329.5	-0.16954	385.9	0.00785	329.5	0.27794
385.8	-0.0022	329	0.00993	385.8	-0.00305	329	0.45197	385.8	0.01811	329	0.08781	385.8	0.029	329	0.17953						385.8	-0.0022	329	0.00993	385.8	-0.00305	329	0.45197	385.8	0.00798	329	-0.47919	385.8	0.00651	329	0.22036
385.7	-0.00203	328.5	0.30652	385.7	-0.00293	328.5	0.48961	385.7	0.0179	328.5	-0.20793	385.7	0.02864	328.5	0.60146						385.7	-0.00203	328.5	0.30652	385.7	-0.00293	328.5	0.48961	385.7	0.00711	328.5	0.29802	385.7	0.00557	328.5	0.14301
385.6	-0.00296	328	0.0552	385.6	-0.00368	328	0.03464	385.6	0.01791	328	0.16728	385.6	0.02894	328	0.58889						385.6	-0.00296	328	0.0552	385.6	-0.00368	328	0.03464	385.6	0.00798	328	0.3317	385.6	0.00578	328	-0.01377
385.5	-0.00312	327.5	-0.18162	385.5	-0.00324	327.5	0.14987	385.5	0.01757	327.5	0.21075	385.5	0.02891	327.5	0.41889						385.5	-0.00312	327.5	-0.18162	385.5	-0.00324	327.5	0.14987	385.5	0.01151	327.5	0.17085	385.5	0.00715	327.5	0.59991
385.4	-0.0028	327	-0.34849	385.4	-0.00346	327	0.12716	385.4	0.01801	327	-0.4042	385.4	0.02828	327	0.2698						385.4	-0.0028	327	-0.34849	385.4	-0.00346	327	0.12716	385.4	0.00126	327	-0.11961	385.4	0.00354	327	0.84579
385.3	-0.0027	326.5	0.08853	385.3	-0.00349	326.5	-0.33672	385.3	0.01795	326.5	-0.3715	385.3	0.0277	326.5	0.41842						385.3	-0.0027	326.5	0.08853	385.3	-0.00349	326.5	-0.33672	385.3	0.01034	326.5	0.08242	385.3	0.00649	326.5	-0.000118809
385.2	-0.00258	326	0.08174	385.2	-0.00333	326	-0.04028	385.2	0.01823	326	-0.5739	385.2	0.02905	326	0.71677						385.2	-0.00258	326	0.08174	385.2	-0.00333	326	-0.04028	385.2	0.0105	326	0.01534	385.2	0.0113	326	0.49024
385.1	-0.0022	325.5	-0.35939	385.1	-0.0039	325.5	0.1778	385.1	0.01878	325.5	-1.08085	385.1	0.02894	325.5	0.76287						385.1	-0.0022	325.5	-0.35939	385.1	-0.0039	325.5	0.1778	385.1	0.00466	325.5	-0.61017	385.1	0.00592	325.5	0.16227
385	-0.00314	325	-0.22698	385	-0.00331	325	-0.05124	385	0.01772	325	-0.85178	385	0.02871	325	-0.01851						385	-0.00314	325	-0.22698	385	-0.00331	325	-0.05124	385	0.01052	325	-1.47065	385	0.00669	325	0.1367
384.9	-0.00288	324.5	-0.20968	384.9	-0.00384	324.5	-0.29143	384.9	0.01804	324.5	-1.32062	384.9	0.02865	324.5	0.24061						384.9	-0.00288	324.5	-0.20968	384.9	-0.00384	324.5	-0.29143	384.9	0.01106	324.5	-2.13392	384.9	0.00737	324.5	0.68816
384.8	-0.00299	324	-0.13533	384.8	-0.00355	324	0.10634	384.8	0.01886	324	-1.25041	384.8	0.029	324	0.80172						384.8	-0.00299	324	-0.13533	384.8	-0.00355	324	0.10634	384.8	0.01038	324	-2.6693	384.8	0.00693	324	0.92089
384.7	-0.00304	323.5	0.00758	384.7	-0.00333	323.5	0.56263	384.7	0.0186	323.5	-1.27007	384.7	0.02832	323.5	1.51285						384.7	-0.00304	323.5	0.00758	384.7	-0.00333	323.5	0.56263	384.7	0.00823	323.5	-3.42972	384.7	0.0075	323.5	0.27478
384.6	-0.00312	323	0.01204	384.6	-0.00364	323	0.63815	384.6	0.01855	323	-1.84143	384.6	0.02904	323	2.12539						384.6	-0.00312	323	0.01204	384.6	-0.00364	323	0.63815	384.6	0.00879	323	-4.28663	384.6	0.00441	323	-0.23355
384.5	-0.00248	322.5	-0.30004	384.5	-0.0028	322.5	0.60109	384.5	0.01886	322.5	-2.55666	384.5	0.02849	322.5	2.42424						384.5	-0.00248	322.5	-0.30004	384.5	-0.0028	322.5	0.60109	384.5	0.00886	322.5	-3.44166	384.5	0.00908	322.5	0.07135
384.4	-0.00215	322	-0.31667	384.4	-0.00347	322	0.15459	384.4	0.01897	322	-2.72178	384.4	0.02886	322	2.70475						384.4	-0.00215	322	-0.31667	384.4	-0.00347	322	0.15459	384.4	0.00565	322	-3.87339	384.4	0.00467	322	0.66602
384.3	-0.00278	321.5	-0.33878	384.3	-0.00348	321.5	0.64514	384.3	0.01875	321.5	-3.35099	384.3	0.02879	321.5	3.62609						384.3	-0.00278	321.5	-0.33878	384.3	-0.00348	321.5	0.64514	384.3	0.00699	321.5	-2.99483	384.3	0.00419	321.5	1.05752
384.2	-0.00258	321	-0.60556	384.2	-0.00304	321	0.92706	384.2	0.01895	321	-4.56554	384.2	0.02843	321	4.40339						384.2	-0.00258	321	-0.60556	384.2	-0.00304	321	0.92706	384.2	0.01147	321	-2.12273	384.2	0.00307	321	2.03023
384.1	-0.00283	320.5	-0.96117	384.1	-0.00356	320.5	0.27888	384.1	0.01878	320.5	-6.01039	384.1	0.02986	320.5	4.83396						384.1	-0.00283	320.5	-0.96117	384.1	-0.00356	320.5	0.27888	384.1	0.00836	320.5	-1.49322	384.1	0.01138	320.5	2.68891
384	-0.00286	320	-1.42806	384	-0.00385	320	0.61949	384	0.01846	320	-7.43507	384	0.02914	320	5.912						384	-0.00286	320	-1.42806	384	-0.00385	320	0.61949	384	0.01167	320	-3.01194	384	0.00587	320	2.83803
383.9	-0.00276	319.5	-1.65185	383.9	-0.00353	319.5	0.94639	383.9	0.01826	319.5	-9.35102	383.9	0.02956	319.5	8.16869						383.9	-0.00276	319.5	-1.65185	383.9	-0.00353	319.5	0.94639	383.9	0.00966	319.5	-3.12475	383.9	0.00454	319.5	3.75563
383.8	-0.00216	319	-1.86411	383.8	-0.00365	319	1.51592	383.8	0.01854	319	-11.8038	383.8	0.02981	319	10.5268						383.8	-0.00216	319	-1.86411	383.8	-0.00365	319	1.51592	383.8	0.00934	319	-3.92088	383.8	0.00726	319	5.84892
383.7	-0.00302	318.5	-2.41526	383.7	-0.00308	318.5	2.17019	383.7	0.01883	318.5	-15.2203	383.7	0.03008	318.5	13.5678						383.7	-0.00302	318.5	-2.41526	383.7	-0.00308	318.5	2.17019	383.7	0.01099	318.5	-5.34673	383.7	0.01042	318.5	6.39456
383.6	-0.00262	318	-2.59194	383.6	-0.00314	318	2.73316	383.6	0.01874	318	-18.5942	383.6	0.02956	318	16.7698						383.6	-0.00262	318	-2.59194	383.6	-0.00314	318	2.73316	383.6	0.01147	318	-6.16506	383.6	0.00892	318	7.50539
383.5	-0.00233	317.5	-3.23421	383.5	-0.00341	317.5	2.80863	383.5	0.01806	317.5	-23.1931	383.5	0.03004	317.5	20.2279						383.5	-0.00233	317.5	-3.23421	383.5	-0.00341	317.5	2.80863	383.5	0.00663	317.5	-8.53435	383.5	0.00805	317.5	8.58211
383.4	-0.00323	317	-4.56092	383.4	-0.00314	317	3.94906	383.4	0.01816	317	-28.6694	383.4	0.02919	317	25.2322						383.4	-0.00323	317	-4.56092	383.4	-0.00314	317	3.94906	383.4	0.00486	317	-8.8726	383.4	0.0079	317	11.4745
383.3	-0.00353	316.5	-6.22768	383.3	-0.00307	316.5	4.93406	383.3	0.01741	316.5	-35.6063	383.3	0.02868	316.5	31.4672						383.3	-0.00353	316.5	-6.22768	383.3	-0.00307	316.5	4.93406	383.3	0.00722	316.5	-10.9367	383.3	0.00282	316.5	15.383
383.2	-0.00238	316	-7.42458	383.2	-0.00348	316	5.5209	383.2	0.01884	316	-43.7774	383.2	0.0286	316	38.5539						383.2	-0.00238	316	-7.42458	383.2	-0.00348	316	5.5209	383.2	0.00906	316	-13.8321	383.2	0.00508	316	19.2212
383.1	-0.00247	315.5	-9.40769	383.1	-0.00302	315.5	7.52526	383.1	0.01796	315.5	-53.5696	383.1	0.02902	315.5	47.7194						383.1	-0.00247	315.5	-9.40769	383.1	-0.00302	315.5	7.52526	383.1	0.00721	315.5	-19.0817	383.1	0.0047	315.5	23.1213
383	-0.00249	315	-11.3034	383	-0.00315	315	9.01369	383	0.01818	315	-64.0028	383	0.02908	315	57.2498						383	-0.00249	315	-11.3034	383	-0.00315	315	9.01369	383	0.00785	315	-24.3946	383	0.00468	315	28.1392
382.9	-0.00277	314.5	-13.1582	382.9	-0.00292	314.5	10.7461	382.9	0.0176	314.5	-74.8312	382.9	0.02909	314.5	67.7534						382.9	-0.00277	314.5	-13.1582	382.9	-0.00292	314.5	10.7461	382.9	0.00914	314.5	-32.4073	382.9	0.0077	314.5	34.3826
382.8	-0.00269	314	-16.0033	382.8	-0.00282	314	13.3146	382.8	0.01784	314	-87.8214	382.8	0.02912	314	79.5225						382.8	-0.00269	314	-16.0033	382.8	-0.00282	314	13.3146	382.8	0.00831	314	-39.0017	382.8	0.00487	314	42.1054
382.7	-0.00296	313.5	-18.6107	382.7	-0.00339	313.5	16.046	382.7	0.0175	313.5	-100.781	382.7	0.02919	313.5	91.6199						382.7	-0.00296	313.5	-18.6107	382.7	-0.00339	313.5	16.046	382.7	0.00581	313.5	-45.0447	382.7	0.00528	313.5	49.4846
382.6	-0.00286	313	-21.2904	382.6	-0.00288	313	18.3142	382.6	0.01778	313	-112.948	382.6	0.02912	313	103.012						382.6	-0.00286	313	-21.2904	382.6	-0.00288	313	18.3142	382.6	0.00521	313	-51.7672	382.6	0.00612	313	56.5055
382.5	-0.00231	312.5	-23.9725	382.5	-0.00269	312.5	20.8255	382.5	0.01795	312.5	-124.055	382.5	0.029	312.5	113.315						382.5	-0.00231	312.5	-23.9725	382.5	-0.00269	312.5	20.8255	382.5	0.00952	312.5	-56.3333	382.5	0.00694	312.5	63.5858
382.4	-0.00263	312	-26.5543	382.4	-0.00323	312	23.6634	382.4	0.01757	312	-133.462	382.4	0.02885	312	122.782						382.4	-0.00263	312	-26.5543	382.4	-0.00323	312	23.6634	382.4	0.00566	312	-59.9881	382.4	0.000864747	312	68.2254
382.3	-0.00267	311.5	-28.2664	382.3	-0.00341	311.5	25.3986	382.3	0.01791	311.5	-139.652	382.3	0.0288	311.5	129.524						382.3	-0.00267	311.5	-28.2664	382.3	-0.00341	311.5	25.3986	382.3	0.0093	311.5	-62.7099	382.3	0.0059	311.5	70.8872
382.2	-0.00248	311	-29.3695	382.2	-0.00325	311	27.1979	382.2	0.01796	311	-143.586	382.2	0.0285	311	133.504						382.2	-0.00248	311	-29.3695	382.2	-0.00325	311	27.1979	382.2	0.01093	311	-62.3711	382.2	0.00684	311	72.4148
382.1	-0.00319	310.5	-30.8759	382.1	-0.00314	310.5	28.0633	382.1	0.01784	310.5	-144.905	382.1	0.0288	310.5	134.539						382.1	-0.00319	310.5	-30.8759	382.1	-0.00314	310.5	28.0633	382.1	0.00844	310.5	-62.335	382.1	0.00871	310.5	71.7129
382	-0.00294	310	-31.7495	382	-0.00311	310	28.249	382	0.01763	310	-142.822	382	0.02938	310	132.769						382	-0.00294	310	-31.7495	382	-0.00311	310	28.249	382	0.01141	310	-61.9185	382	0.00802	310	69.5167
381.9	-0.00253	309.5	-30.8076	381.9	-0.00335	309.5	28.5349	381.9	0.01831	309.5	-137.355	381.9	0.02936	309.5	128.739						381.9	-0.00253	309.5	-30.8076	381.9	-0.00335	309.5	28.5349	381.9	0.0102	309.5	-58.772	381.9	0.00801	309.5	68.7504
381.8	-0.00226	309	-30.5772	381.8	-0.0032	309	28.1308	381.8	0.0182	309	-130.201	381.8	0.02925	309	122.793						381.8	-0.00226	309	-30.5772	381.8	-0.0032	309	28.1308	381.8	0.00943	309	-55.5369	381.8	0.00844	309	63.2389
381.7	-0.00304	308.5	-30.2675	381.7	-0.00313	308.5	26.9413	381.7	0.01817	308.5	-122.849	381.7	0.02906	308.5	115.639						381.7	-0.00304	308.5	-30.2675	381.7	-0.00313	308.5	26.9413	381.7	0.00893	308.5	-52.5902	381.7	0.00907	308.5	59.6468
381.6	-0.00225	308	-28.5247	381.6	-0.00307	308	26.0598	381.6	0.01874	308	-114.218	381.6	0.02881	308	107.784						381.6	-0.00225	308	-28.5247	381.6	-0.00307	308	26.0598	381.6	0.0105	308	-47.9028	381.6	0.00255	308	56.9798
381.5	-0.00259	307.5	-27.3625	381.5	-0.00325	307.5	24.7721	381.5	0.01916	307.5	-106.917	381.5	0.02854	307.5	100.695						381.5	-0.00259	307.5	-27.3625	381.5	-0.00325	307.5	24.7721	381.5	0.01146	307.5	-44.079	381.5	0.0044	307.5	53.3288
381.4	-0.00277	307	-26.0163	381.4	-0.00383	307	23.7655	381.4	0.01869	307	-99.7701	381.4	0.02831	307	94.0921						381.4	-0.00277	307	-26.0163	381.4	-0.00383	307	23.7655	381.4	0.00873	307	-40.3067	381.4	0.00605	307	50.2131
381.3	-0.00294	306.5	-24.5504	381.3	-0.00367	306.5	22.7803	381.3	0.01871	306.5	-92.6099	381.3	0.02936	306.5	87.7796						381.3	-0.00294	306.5	-24.5504	381.3	-0.00367	306.5	22.7803	381.3	0.00739	306.5	-36.6759	381.3	0.00392	306.5	46.9198
381.2	-0.00309	306	-23.3864	381.2	-0.00367	306	21.4539	381.2	0.01933	306	-86.9751	381.2	0.02838	306	82.0114						381.2	-0.00309	306	-23.3864	381.2	-0.00367	306	21.4539	381.2	0.00938	306	-35.4891	381.2	0.00666	306	43.2479
381.1	-0.00235	305.5	-22.4321	381.1	-0.0032	305.5	20.9047	381.1	0.01958	305.5	-82.0088	381.1	0.02857	305.5	77.7736						381.1	-0.00235	305.5	-22.4321	381.1	-0.0032	305.5	20.9047	381.1	0.01177	305.5	-32.1086	381.1	0.00729	305.5	42.7855
381	-0.00307	305	-21.0252	381	-0.00319	305	20.1958	381	0.01888	305	-76.343	381	0.02882	305	72.8528						381	-0.00307	305	-21.0252	381	-0.00319	305	20.1958	381	0.00849	305	-28.9954	381	0.00931	305	41.029
380.9	-0.00236	304.5	-19.4841	380.9	-0.00315	304.5	18.9413	380.9	0.01837	304.5	-71.1749	380.9	0.02902	304.5	67.5821						380.9	-0.00236	304.5	-19.4841	380.9	-0.00315	304.5	18.9413	380.9	0.01053	304.5	-29.273	380.9	0.0106	304.5	38.4134
380.8	-0.00318	304	-18.9255	380.8	-0.00278	304	17.717	380.8	0.01775	304	-67.0721	380.8	0.02874	304	63.0092						380.8	-0.00318	304	-18.9255	380.8	-0.00278	304	17.717	380.8	0.01121	304	-27.3464	380.8	0.00767	304	36.3641
380.7	-0.00305	303.5	-18.0256	380.7	-0.00386	303.5	16.3598	380.7	0.0185	303.5	-63.002	380.7	0.02859	303.5	58.9884						380.7	-0.00305	303.5	-18.0256	380.7	-0.00386	303.5	16.3598	380.7	0.00698	303.5	-23.7614	380.7	0.00118	303.5	33.9613
380.6	-0.00285	303	-17.1101	380.6	-0.00282	303	15.3733	380.6	0.0182	303	-58.1304	380.6	0.0294	303	54.8894						380.6	-0.00285	303	-17.1101	380.6	-0.00282	303	15.3733	380.6	0.00864	303	-23.0505	380.6	0.00427	303	31.4173
380.5	-0.00307	302.5	-15.8737	380.5	-0.00316	302.5	14.4171	380.5	0.01792	302.5	-53.9338	380.5	0.02884	302.5	51.1649						380.5	-0.00307	302.5	-15.8737	380.5	-0.00316	302.5	14.4171	380.5	0.00887	302.5	-18.6798	380.5	0.00596	302.5	29.1176
380.4	-0.00308	302	-14.9986	380.4	-0.00295	302	12.9631	380.4	0.01776	302	-50.3809	380.4	0.02941	302	47.6028						380.4	-0.00308	302	-14.9986	380.4	-0.00295	302	12.9631	380.4	0.0104	302	-16.9393	380.4	0.00744	302	25.8872
380.3	-0.00288	301.5	-14.135	380.3	-0.00298	301.5	12.448	380.3	0.01801	301.5	-48.0107	380.3	0.02909	301.5	45.1185						380.3	-0.00288	301.5	-14.135	380.3	-0.00298	301.5	12.448	380.3	0.00618	301.5	-16.3623	380.3	0.00498	301.5	21.6818
380.2	-0.00292	301	-13.5181	380.2	-0.00304	301	11.8277	380.2	0.01749	301	-44.831	380.2	0.02815	301	41.5225						380.2	-0.00292	301	-13.5181	380.2	-0.00304	301	11.8277	380.2	0.00895	301	-14.3097	380.2	0.00731	301	19.0953
380.1	-0.00294	300.5	-12.656	380.1	-0.00308	300.5	10.7585	380.1	0.01789	300.5	-40.9144	380.1	0.02841	300.5	37.6998						380.1	-0.00294	300.5	-12.656	380.1	-0.00308	300.5	10.7585	380.1	0.0115	300.5	-13.3878	380.1	0.00378	300.5	15.3709
380	-0.00276	300	-10.9495	380	-0.00317	300	9.97443	380	0.018	300	-36.0946	380	0.02943	300	35.2288						380	-0.00276	300	-10.9495	380	-0.00317	300	9.97443	380	0.00619	300	-13.2771	380	0.00237	300	14.5299
379.9	-0.00273	299.5	-9.93837	379.9	-0.00348	299.5	9.41155	379.9	0.01749	299.5	-33.2058	379.9	0.02847	299.5	32.1752						379.9	-0.00273	299.5	-9.93837	379.9	-0.00348	299.5	9.41155	379.9	0.00832	299.5	-10.5379	379.9	0.0079	299.5	11.4344
379.8	-0.00328	299	-9.61152	379.8	-0.00328	299	9.00041	379.8	0.01813	299	-30.1498	379.8	0.02895	299	27.7335						379.8	-0.00328	299	-9.61152	379.8	-0.00328	299	9.00041	379.8	0.00928	299	-9.42823	379.8	0.00777	299	9.55848
379.7	-0.00293	298.5	-8.14414	379.7	-0.00317	298.5	8.20661	379.7	0.01768	298.5	-25.6381	379.7	0.02918	298.5	23.4958						379.7	-0.00293	298.5	-8.14414	379.7	-0.00317	298.5	8.20661	379.7	0.00963	298.5	-8.669	379.7	0.0085	298.5	8.35511
379.6	-0.00206	298	-6.88612	379.6	-0.00302	298	6.70325	379.6	0.01778	298	-21.689	379.6	0.02841	298	20.3454						379.6	-0.00206	298	-6.88612	379.6	-0.00302	298	6.70325	379.6	0.01294	298	-6.30595	379.6	0.00591	298	3.97783
379.5	-0.00237	297.5	-6.11909	379.5	-0.00327	297.5	5.38949	379.5	0.01818	297.5	-17.9814	379.5	0.02903	297.5	17.0021						379.5	-0.00237	297.5	-6.11909	379.5	-0.00327	297.5	5.38949	379.5	0.01091	297.5	-5.09726	379.5	0.00524	297.5	1.37897
379.4	-0.00252	297	-4.39966	379.4	-0.00411	297	4.24061	379.4	0.01788	297	-12.756	379.4	0.02909	297	11.9686						379.4	-0.00252	297	-4.39966	379.4	-0.00411	297	4.24061	379.4	0.01033	297	-0.88643	379.4	0.00824	297	-0.67759
379.3	-0.0023	296.5	-3.3699	379.3	-0.00338	296.5	3.03015	379.3	0.01894	296.5	-8.71856	379.3	0.02922	296.5	7.93642						379.3	-0.0023	296.5	-3.3699	379.3	-0.00338	296.5	3.03015	379.3	0.00954	296.5	1.6621	379.3	0.00365	296.5	-3.55032
379.2	-0.00329	296	-2.30706	379.2	-0.0034	296	1.6599	379.2	0.01775	296	-4.95433	379.2	0.02895	296	4.36329						379.2	-0.00329	296	-2.30706	379.2	-0.0034	296	1.6599	379.2	0.00612	296	3.13863	379.2	0.00348	296	-7.33454
379.1	-0.00213	295.5	-1.28875	379.1	-0.00371	295.5	0.95465	379.1	0.01744	295.5	-2.0532	379.1	0.02903	295.5	1.35803						379.1	-0.00213	295.5	-1.28875	379.1	-0.00371	295.5	0.95465	379.1	0.0089	295.5	5.59602	379.1	0.00963	295.5	-9.27661
379	-0.00323	295	0.43537	379	-0.00302	295	0.36484	379	0.0177	295	0.48882	379	0.02894	295	-0.15646						379	-0.00323	295	0.43537	379	-0.00302	295	0.36484	379	0.00924	295	5.97742	379	0.01072	295	-6.43816
378.9	-0.00218	294.5	1.00043	378.9	-0.00312	294.5	-0.62659	378.9	0.01804	294.5	1.30764	378.9	0.02864	294.5	-3.05933						378.9	-0.00218	294.5	1.00043	378.9	-0.00312	294.5	-0.62659	378.9	0.00926	294.5	6.61339	378.9	0.00474	294.5	-8.87818
378.8	-0.00217	294	1.31752	378.8	-0.00312	294	-0.95537	378.8	0.01787	294	2.54158	378.8	0.02902	294	-3.92659						378.8	-0.00217	294	1.31752	378.8	-0.00312	294	-0.95537	378.8	0.00398	294	5.87197	378.8	0.00386	294	-10.1557
378.7	-0.00273	293.5	1.65377	378.7	-0.00362	293.5	-1.71486	378.7	0.01836	293.5	3.86599	378.7	0.02886	293.5	-4.27971						378.7	-0.00273	293.5	1.65377	378.7	-0.00362	293.5	-1.71486	378.7	0.00758	293.5	8.01368	378.7	0.00194	293.5	-7.78169
378.6	-0.00198	293	2.54788	378.6	-0.00296	293	-2.0379	378.6	0.01852	293	4.44276	378.6	0.02874	293	-5.57633						378.6	-0.00198	293	2.54788	378.6	-0.00296	293	-2.0379	378.6	0.00835	293	5.98732	378.6	0.004	293	-7.43804
378.5	-0.00219	292.5	3.15498	378.5	-0.00289	292.5	-1.95587	378.5	0.01872	292.5	5.42042	378.5	0.02862	292.5	-5.70892						378.5	-0.00219	292.5	3.15498	378.5	-0.00289	292.5	-1.95587	378.5	0.01325	292.5	4.6759	378.5	0.0072	292.5	-6.54683
378.4	-0.00207	292	3.26277	378.4	-0.00328	292	-2.19882	378.4	0.01854	292	5.32637	378.4	0.02874	292	-6.50367						378.4	-0.00207	292	3.26277	378.4	-0.00328	292	-2.19882	378.4	0.00814	292	3.8914	378.4	0.00477	292	-8.57142
378.3	-0.00277	291.5	3.09141	378.3	-0.00267	291.5	-2.55787	378.3	0.01812	291.5	5.13217	378.3	0.02838	291.5	-6.72455						378.3	-0.00277	291.5	3.09141	378.3	-0.00267	291.5	-2.55787	378.3	0.0098	291.5	7.00074	378.3	0.00638	291.5	-5.11788
378.2	-0.00329	291	3.78917	378.2	-0.00352	291	-2.52663	378.2	0.01768	291	5.86643	378.2	0.02932	291	-6.19382						378.2	-0.00329	291	3.78917	378.2	-0.00352	291	-2.52663	378.2	0.01406	291	7.06675	378.2	0.01154	291	-5.10741
378.1	-0.00357	290.5	3.28832	378.1	-0.00377	290.5	-2.59153	378.1	0.01791	290.5	5.37621	378.1	0.02861	290.5	-5.76411						378.1	-0.00357	290.5	3.28832	378.1	-0.00377	290.5	-2.59153	378.1	0.00686	290.5	6.04209	378.1	0.00426	290.5	-3.39116
378	-0.00328	290	3.50836	378	-0.00322	290	-2.75686	378	0.01793	290	5.66163	378	0.02869	290	-5.47888						378	-0.00328	290	3.50836	378	-0.00322	290	-2.75686	378	0.00783	290	4.55953	378	0.00669	290	-6.07684
377.9	-0.00246	289.5	3.6781	377.9	-0.00264	289.5	-3.40556	377.9	0.01804	289.5	5.36422	377.9	0.02877	289.5	-5.60005						377.9	-0.00246	289.5	3.6781	377.9	-0.00264	289.5	-3.40556	377.9	0.01176	289.5	4.11356	377.9	0.0085	289.5	-4.0058
377.8	-0.00287	289	3.56636	377.8	-0.00359	289	-3.22688	377.8	0.01838	289	5.3149	377.8	0.02926	289	-5.30383						377.8	-0.00287	289	3.56636	377.8	-0.00359	289	-3.22688	377.8	0.00626	289	1.70486	377.8	0.00492	289	-7.52431
377.7	-0.00271	288.5	3.26405	377.7	-0.00307	288.5	-3.32614	377.7	0.01863	288.5	4.81466	377.7	0.02904	288.5	-5.3109						377.7	-0.00271	288.5	3.26405	377.7	-0.00307	288.5	-3.32614	377.7	0.01115	288.5	1.86891	377.7	0.01037	288.5	-6.38005
377.6	-0.00313	288	3.71103	377.6	-0.00298	288	-3.58605	377.6	0.01771	288	4.92457	377.6	0.02864	288	-4.91718						377.6	-0.00313	288	3.71103	377.6	-0.00298	288	-3.58605	377.6	0.00487	288	1.76986	377.6	0.00883	288	-7.77722
377.5	-0.00235	287.5	3.71067	377.5	-0.00341	287.5	-3.48734	377.5	0.01827	287.5	4.44575	377.5	0.0292	287.5	-4.31862						377.5	-0.00235	287.5	3.71067	377.5	-0.00341	287.5	-3.48734	377.5	0.0101	287.5	1.94345	377.5	0.00574	287.5	-6.04
377.4	-0.00233	287	3.16027	377.4	-0.00378	287	-3.22485	377.4	0.01927	287	4.06651	377.4	0.02917	287	-4.52557						377.4	-0.00233	287	3.16027	377.4	-0.00378	287	-3.22485	377.4	0.00366	287	-0.04527	377.4	0.00372	287	-9.3369
377.3	-0.00259	286.5	3.07685	377.3	-0.00361	286.5	-2.91756	377.3	0.01873	286.5	4.26575	377.3	0.02934	286.5	-4.31049						377.3	-0.00259	286.5	3.07685	377.3	-0.00361	286.5	-2.91756	377.3	0.00757	286.5	2.44496	377.3	0.00685	286.5	-5.52848
377.2	-0.00205	286	3.51698	377.2	-0.00327	286	-3.07736	377.2	0.0189	286	4.5007	377.2	0.02905	286	-4.15663						377.2	-0.00205	286	3.51698	377.2	-0.00327	286	-3.07736	377.2	0.0097	286	4.09661	377.2	0.00286	286	-7.87989
377.1	-0.00254	285.5	3.18302	377.1	-0.00345	285.5	-2.70339	377.1	0.01843	285.5	3.85641	377.1	0.02847	285.5	-4.12628						377.1	-0.00254	285.5	3.18302	377.1	-0.00345	285.5	-2.70339	377.1	0.01206	285.5	4.01224	377.1	0.00994	285.5	-8.54956
377	-0.00215	285	2.94888	377	-0.00327	285	-2.70272	377	0.01805	285	2.99298	377	0.02858	285	-4.12129						377	-0.00215	285	2.94888	377	-0.00327	285	-2.70272	377	0.01086	285	3.90725	377	0.0105	285	-10.4806
376.9	-0.00272	284.5	2.44014	376.9	-0.00344	284.5	-2.56613	376.9	0.01773	284.5	2.48145	376.9	0.02814	284.5	-3.99995						376.9	-0.00272	284.5	2.44014	376.9	-0.00344	284.5	-2.56613	376.9	0.01482	284.5	5.34038	376.9	0.01032	284.5	-9.63363
376.8	-0.00197	284	2.96775	376.8	-0.00377	284	-2.72302	376.8	0.01897	284	2.63176	376.8	0.02904	284	-3.4788						376.8	-0.00197	284	2.96775	376.8	-0.00377	284	-2.72302	376.8	0.01446	284	5.07056	376.8	0.0113	284	-9.97861
376.7	-0.00226	283.5	2.77983	376.7	-0.00349	283.5	-2.4617	376.7	0.01821	283.5	2.39327	376.7	0.02869	283.5	-2.93954						376.7	-0.00226	283.5	2.77983	376.7	-0.00349	283.5	-2.4617	376.7	0.00787	283.5	5.73924	376.7	0.00643	283.5	-8.11596
376.6	-0.00269	283	2.63255	376.6	-0.00358	283	-2.22414	376.6	0.01824	283	2.39903	376.6	0.02882	283	-2.85882						376.6	-0.00269	283	2.63255	376.6	-0.00358	283	-2.22414	376.6	0.01039	283	5.39468	376.6	0.0098	283	-9.86662
376.5	-0.00262	282.5	2.28713	376.5	-0.00302	282.5	-1.84726	376.5	0.01818	282.5	1.99712	376.5	0.02919	282.5	-2.56507						376.5	-0.00262	282.5	2.28713	376.5	-0.00302	282.5	-1.84726	376.5	0.00824	282.5	4.30632	376.5	0.00632	282.5	-7.2731
376.4	-0.00206	282	2.00365	376.4	-0.00294	282	-1.62015	376.4	0.01846	282	1.52226	376.4	0.02888	282	-2.37757						376.4	-0.00206	282	2.00365	376.4	-0.00294	282	-1.62015	376.4	0.00757	282	4.41794	376.4	0.00472	282	-4.87803
376.3	-0.00316	281.5	1.89098	376.3	-0.00347	281.5	-1.62601	376.3	0.018	281.5	1.72225	376.3	0.02905	281.5	-1.80022						376.3	-0.00316	281.5	1.89098	376.3	-0.00347	281.5	-1.62601	376.3	0.00745	281.5	4.75938	376.3	0.00736	281.5	-3.47219
376.2	-0.00259	281	1.95242	376.2	-0.00322	281	-1.64924	376.2	0.01848	281	1.74924	376.2	0.02909	281	-0.96638						376.2	-0.00259	281	1.95242	376.2	-0.00322	281	-1.64924	376.2	0.00783	281	3.21518	376.2	0.0066	281	-4.49065
376.1	-0.00268	280.5	1.70406	376.1	-0.00265	280.5	-1.76298	376.1	0.01773	280.5	0.81008	376.1	0.02865	280.5	-1.69101						376.1	-0.00268	280.5	1.70406	376.1	-0.00265	280.5	-1.76298	376.1	0.00337	280.5	0.72278	376.1	0.00188	280.5	-1.61088
376	-0.00255	280	1.80437	376	-0.00355	280	-2.00929	376	0.01836	280	1.0081	376	0.0286	280	-1.48026						376	-0.00255	280	1.80437	376	-0.00355	280	-2.00929	376	0.00948	280	1.34367	376	0.00829	280	0.29455
375.9	-0.0026	279.5	1.11239	375.9	-0.00327	279.5	-1.46311	375.9	0.01829	279.5	0.73573	375.9	0.02833	279.5	-0.78719						375.9	-0.0026	279.5	1.11239	375.9	-0.00327	279.5	-1.46311	375.9	0.01147	279.5	-0.03551	375.9	0.00772	279.5	1.52735
375.8	-0.00272	279	0.80238	375.8	-0.00338	279	-0.91855	375.8	0.01783	279	-0.13265	375.8	0.02883	279	-0.52279						375.8	-0.00272	279	0.80238	375.8	-0.00338	279	-0.91855	375.8	0.01197	279	-0.04406	375.8	0.01075	279	1.30372
375.7	-0.0023	278.5	1.18078	375.7	-0.00336	278.5	-0.95393	375.7	0.01827	278.5	-0.20158	375.7	0.02838	278.5	-0.56561						375.7	-0.0023	278.5	1.18078	375.7	-0.00336	278.5	-0.95393	375.7	0.00856	278.5	-0.92405	375.7	0.00811	278.5	0.04635
375.6	-0.00219	278	1.11285	375.6	-0.00336	278	-0.4514	375.6	0.01868	278	-0.13278	375.6	0.02858	278	0.21637						375.6	-0.00219	278	1.11285	375.6	-0.00336	278	-0.4514	375.6	0.01401	278	-1.69076	375.6	0.00674	278	-1.21937
375.5	-0.0022	277.5	0.38941	375.5	-0.00235	277.5	-0.38584	375.5	0.01833	277.5	-0.88959	375.5	0.02947	277.5	0.21496						375.5	-0.0022	277.5	0.38941	375.5	-0.00235	277.5	-0.38584	375.5	0.00791	277.5	-0.51192	375.5	0.00715	277.5	-0.93424
375.4	-0.00254	277	0.35827	375.4	-0.00263	277	-0.48145	375.4	0.01816	277	-1.02247	375.4	0.02921	277	0.88407						375.4	-0.00254	277	0.35827	375.4	-0.00263	277	-0.48145	375.4	0.00924	277	1.50491	375.4	0.00979	277	-4.49073
375.3	-0.00257	276.5	0.38714	375.3	-0.00325	276.5	-0.30195	375.3	0.01754	276.5	-0.9654	375.3	0.02889	276.5	1.28876						375.3	-0.00257	276.5	0.38714	375.3	-0.00325	276.5	-0.30195	375.3	0.0096	276.5	0.85745	375.3	0.0087	276.5	-2.92708
375.2	-0.00294	276	0.26784	375.2	-0.00295	276	-0.18519	375.2	0.01822	276	-1.75024	375.2	0.02864	276	0.99787						375.2	-0.00294	276	0.26784	375.2	-0.00295	276	-0.18519	375.2	0.01452	276	1.75963	375.2	0.00866	276	-3.9157
375.1	-0.00263	275.5	0.32872	375.1	-0.00313	275.5	0.08992	375.1	0.01815	275.5	-2.24229	375.1	0.02865	275.5	1.17452						375.1	-0.00263	275.5	0.32872	375.1	-0.00313	275.5	0.08992	375.1	0.00557	275.5	1.12823	375.1	0.00338	275.5	-4.03306
375	-0.00252	275	0.00796	375	-0.00344	275	0.06922	375	0.01709	275	-2.41619	375	0.02892	275	2.27028						375	-0.00252	275	0.00796	375	-0.00344	275	0.06922	375	0.01363	275	1.54408	375	0.00661	275	-5.36443
374.9	-0.002	274.5	0.25718	374.9	-0.00266	274.5	-0.22168	374.9	0.01842	274.5	-2.71716	374.9	0.02927	274.5	2.28069						374.9	-0.002	274.5	0.25718	374.9	-0.00266	274.5	-0.22168	374.9	0.00706	274.5	0.94324	374.9	0.00158	274.5	-3.4321
374.8	-0.00227	274	0.24702	374.8	-0.00288	274	0.22348	374.8	0.01794	274	-2.63891	374.8	0.02937	274	2.1268						374.8	-0.00227	274	0.24702	374.8	-0.00288	274	0.22348	374.8	0.00954	274	0.52623	374.8	0.00396	274	-3.5651
374.7	-0.00229	273.5	-0.05572	374.7	-0.00264	273.5	0.51938	374.7	0.01779	273.5	-2.60225	374.7	0.02955	273.5	2.07828						374.7	-0.00229	273.5	-0.05572	374.7	-0.00264	273.5	0.51938	374.7	0.00858	273.5	1.36464	374.7	0.00501	273.5	-2.72364
374.6	-0.00269	273	-0.19232	374.6	-0.00363	273	0.52475	374.6	0.01824	273	-2.42117	374.6	0.02909	273	2.39344						374.6	-0.00269	273	-0.19232	374.6	-0.00363	273	0.52475	374.6	0.00785	273	2.73333	374.6	0.00415	273	-2.46752
374.5	-0.00248	272.5	0.02092	374.5	-0.00282	272.5	0.65392	374.5	0.01846	272.5	-2.69705	374.5	0.02851	272.5	2.56878						374.5	-0.00248	272.5	0.02092	374.5	-0.00282	272.5	0.65392	374.5	0.00743	272.5	3.7486	374.5	0.00972	272.5	-3.05939
374.4	-0.00266	272	-0.56505	374.4	-0.004	272	0.32697	374.4	0.0183	272	-3.68778	374.4	0.02876	272	2.43228						374.4	-0.00266	272	-0.56505	374.4	-0.004	272	0.32697	374.4	0.00838	272	3.4256	374.4	0.00801	272	-0.12843
374.3	-0.00198	271.5	-0.604	374.3	-0.00289	271.5	0.58759	374.3	0.01873	271.5	-3.82419	374.3	0.02902	271.5	2.76475						374.3	-0.00198	271.5	-0.604	374.3	-0.00289	271.5	0.58759	374.3	0.00837	271.5	1.48726	374.3	0.00456	271.5	-0.36343
374.2	-0.00217	271	-1.15383	374.2	-0.00372	271	0.84737	374.2	0.01835	271	-4.46628	374.2	0.02858	271	3.32725						374.2	-0.00217	271	-1.15383	374.2	-0.00372	271	0.84737	374.2	0.00616	271	2.3519	374.2	0.000394865	271	0.01282
374.1	-0.0019	270.5	-0.8869	374.1	-0.00307	270.5	0.8364	374.1	0.01892	270.5	-4.69528	374.1	0.02909	270.5	3.92215						374.1	-0.0019	270.5	-0.8869	374.1	-0.00307	270.5	0.8364	374.1	0.00954	270.5	2.35427	374.1	0.00791	270.5	-0.66861
374	-0.00246	270	-1.00853	374	-0.00328	270	0.62673	374	0.01811	270	-5.4327	374	0.02872	270	4.26891						374	-0.00246	270	-1.00853	374	-0.00328	270	0.62673	374	0.01078	270	2.0126	374	0.00447	270	-0.46269
373.9	-0.00246	269.5	-1.40589	373.9	-0.00369	269.5	1.07334	373.9	0.01852	269.5	-6.21356	373.9	0.02912	269.5	5.16176						373.9	-0.00246	269.5	-1.40589	373.9	-0.00369	269.5	1.07334	373.9	0.00809	269.5	0.41322	373.9	0.00542	269.5	0.66965
373.8	-0.00314	269	-1.36727	373.8	-0.00347	269	1.31478	373.8	0.01785	269	-6.46018	373.8	0.02935	269	5.52144						373.8	-0.00314	269	-1.36727	373.8	-0.00347	269	1.31478	373.8	0.00803	269	-0.09284	373.8	0.00712	269	-0.44999
373.7	-0.00201	268.5	-1.38781	373.7	-0.00314	268.5	0.96856	373.7	0.01854	268.5	-6.72916	373.7	0.02924	268.5	5.92292						373.7	-0.00201	268.5	-1.38781	373.7	-0.00314	268.5	0.96856	373.7	0.00725	268.5	1.47956	373.7	0.00683	268.5	-0.40727
373.6	-0.0025	268	-1.60279	373.6	-0.00316	268	1.24476	373.6	0.01839	268	-7.70557	373.6	0.02901	268	6.6821						373.6	-0.0025	268	-1.60279	373.6	-0.00316	268	1.24476	373.6	0.01273	268	1.26868	373.6	0.00848	268	-0.12655
373.5	-0.00193	267.5	-2.05089	373.5	-0.0029	267.5	1.83935	373.5	0.01887	267.5	-8.99744	373.5	0.02899	267.5	7.64471						373.5	-0.00193	267.5	-2.05089	373.5	-0.0029	267.5	1.83935	373.5	0.00565	267.5	-0.70385	373.5	0.00436	267.5	-0.74986
373.4	-0.00213	267	-1.9997	373.4	-0.00332	267	2.55969	373.4	0.01858	267	-9.21459	373.4	0.02911	267	8.3581						373.4	-0.00213	267	-1.9997	373.4	-0.00332	267	2.55969	373.4	0.00834	267	-1.96053	373.4	0.01074	267	-0.40868
373.3	-0.00281	266.5	-2.31341	373.3	-0.00287	266.5	2.68697	373.3	0.01778	266.5	-10.0663	373.3	0.02924	266.5	9.23804						373.3	-0.00281	266.5	-2.31341	373.3	-0.00287	266.5	2.68697	373.3	0.00857	266.5	-0.69171	373.3	0.00813	266.5	0.22312
373.2	-0.00252	266	-2.71113	373.2	-0.00339	266	2.89537	373.2	0.01826	266	-11.6108	373.2	0.02904	266	10.3394						373.2	-0.00252	266	-2.71113	373.2	-0.00339	266	2.89537	373.2	0.00957	266	-2.88201	373.2	0.0038	266	-1.67294
373.1	-0.0022	265.5	-3.25385	373.1	-0.00332	265.5	3.11607	373.1	0.01813	265.5	-12.5016	373.1	0.02861	265.5	11.318						373.1	-0.0022	265.5	-3.25385	373.1	-0.00332	265.5	3.11607	373.1	0.00654	265.5	-2.26951	373.1	0.00482	265.5	-0.98779
373	-0.00218	265	-3.78257	373	-0.00349	265	2.92897	373	0.01804	265	-14.034	373	0.02915	265	12.2242						373	-0.00218	265	-3.78257	373	-0.00349	265	2.92897	373	0.00976	265	-2.5493	373	0.00744	265	-0.09742
372.9	-0.00227	264.5	-3.81561	372.9	-0.00288	264.5	3.17639	372.9	0.01802	264.5	-15.2583	372.9	0.02904	264.5	13.4123						372.9	-0.00227	264.5	-3.81561	372.9	-0.00288	264.5	3.17639	372.9	0.00667	264.5	-2.94611	372.9	0.00253	264.5	1.40615
372.8	-0.0021	264	-4.01293	372.8	-0.0035	264	3.88617	372.8	0.0181	264	-15.8137	372.8	0.02862	264	14.8608						372.8	-0.0021	264	-4.01293	372.8	-0.0035	264	3.88617	372.8	0.01206	264	-2.76357	372.8	0.00567	264	0.90847
372.7	-0.00207	263.5	-4.45794	372.7	-0.00302	263.5	4.33871	372.7	0.01839	263.5	-17.6615	372.7	0.02948	263.5	16.2747						372.7	-0.00207	263.5	-4.45794	372.7	-0.00302	263.5	4.33871	372.7	0.00542	263.5	-2.12123	372.7	0.0086	263.5	2.10681
372.6	-0.00242	263	-5.15952	372.6	-0.00319	263	4.77573	372.6	0.0179	263	-20.0164	372.6	0.02878	263	17.8387						372.6	-0.00242	263	-5.15952	372.6	-0.00319	263	4.77573	372.6	0.0125	263	-3.11612	372.6	0.00984	263	4.03341
372.5	-0.00189	262.5	-5.89812	372.5	-0.00348	262.5	4.77419	372.5	0.01833	262.5	-22.289	372.5	0.02855	262.5	19.5573						372.5	-0.00189	262.5	-5.89812	372.5	-0.00348	262.5	4.77419	372.5	0.0067	262.5	-2.17758	372.5	0.00806	262.5	6.36638
372.4	-0.00184	262	-6.65018	372.4	-0.00355	262	5.56006	372.4	0.01859	262	-24.5931	372.4	0.0289	262	21.8549						372.4	-0.00184	262	-6.65018	372.4	-0.00355	262	5.56006	372.4	0.00867	262	-3.4138	372.4	0.00405	262	7.76758
372.3	-0.00188	261.5	-6.44264	372.3	-0.003	261.5	6.18416	372.3	0.0189	261.5	-26.0588	372.3	0.02944	261.5	23.897						372.3	-0.00188	261.5	-6.44264	372.3	-0.003	261.5	6.18416	372.3	0.01334	261.5	-4.97766	372.3	0.00907	261.5	7.61538
372.2	-0.00177	261	-7.21562	372.2	-0.00292	261	6.72553	372.2	0.01857	261	-28.5191	372.2	0.02887	261	26.2147						372.2	-0.00177	261	-7.21562	372.2	-0.00292	261	6.72553	372.2	0.00789	261	-6.56959	372.2	0.00678	261	9.23247
372.1	-0.00254	260.5	-8.10814	372.1	-0.00284	260.5	7.3558	372.1	0.01776	260.5	-31.2889	372.1	0.02866	260.5	28.274						372.1	-0.00254	260.5	-8.10814	372.1	-0.00284	260.5	7.3558	372.1	0.01194	260.5	-9.20961	372.1	0.00788	260.5	11.4118
372	-0.00246	260	-8.59599	372	-0.00309	260	7.70687	372	0.01782	260	-33.9075	372	0.02866	260	30.3564						372	-0.00246	260	-8.59599	372	-0.00309	260	7.70687	372	0.00824	260	-9.7125	372	0.00509	260	12.7094
371.9	-0.00236	259.5	-9.36021	371.9	-0.00303	259.5	8.93493	371.9	0.01863	259.5	-36.1651	371.9	0.02963	259.5	33.0316						371.9	-0.00236	259.5	-9.36021	371.9	-0.00303	259.5	8.93493	371.9	0.00799	259.5	-10.0546	371.9	0.00577	259.5	13.1621
371.8	-0.00183	259	-10.085	371.8	-0.00372	259	9.63732	371.8	0.01868	259	-39.3699	371.8	0.02816	259	35.805						371.8	-0.00183	259	-10.085	371.8	-0.00372	259	9.63732	371.8	0.00873	259	-11.7871	371.8	0.00649	259	14.8819
371.7	-0.00242	258.5	-10.8183	371.7	-0.00257	258.5	9.84818	371.7	0.01827	258.5	-41.8898	371.7	0.02824	258.5	37.996						371.7	-0.00242	258.5	-10.8183	371.7	-0.00257	258.5	9.84818	371.7	0.01116	258.5	-9.56054	371.7	0.00798	258.5	17.0907
371.6	-0.00274	258	-11.6476	371.6	-0.00281	258	10.8177	371.6	0.01779	258	-44.8891	371.6	0.02921	258	41.0731						371.6	-0.00274	258	-11.6476	371.6	-0.00281	258	10.8177	371.6	0.01115	258	-12.7861	371.6	0.01225	258	16.6307
371.5	-0.00175	257.5	-13.0816	371.5	-0.00316	257.5	11.9034	371.5	0.01831	257.5	-47.7717	371.5	0.02884	257.5	43.6197						371.5	-0.00175	257.5	-13.0816	371.5	-0.00316	257.5	11.9034	371.5	0.00749	257.5	-11.2281	371.5	0.00883	257.5	16.0597
371.4	-0.00267	257	-13.7166	371.4	-0.00312	257	12.4125	371.4	0.01821	257	-50.0784	371.4	0.02854	257	45.3127						371.4	-0.00267	257	-13.7166	371.4	-0.00312	257	12.4125	371.4	0.01274	257	-12.3967	371.4	0.00671	257	12.932
371.3	-0.00296	256.5	-14.6906	371.3	-0.00345	256.5	12.5935	371.3	0.01826	256.5	-52.7003	371.3	0.02949	256.5	47.8637						371.3	-0.00296	256.5	-14.6906	371.3	-0.00345	256.5	12.5935	371.3	0.00701	256.5	-13.5144	371.3	0.00945	256.5	13.3569
371.2	-0.00264	256	-15.2959	371.2	-0.00317	256	13.1513	371.2	0.01825	256	-54.2062	371.2	0.02947	256	50.4323						371.2	-0.00264	256	-15.2959	371.2	-0.00317	256	13.1513	371.2	0.00987	256	-14.5635	371.2	0.00647	256	16.2272
371.1	-0.00163	255.5	-16.2039	371.1	-0.00296	255.5	13.9886	371.1	0.01858	255.5	-57.8192	371.1	0.02884	255.5	52.1398						371.1	-0.00163	255.5	-16.2039	371.1	-0.00296	255.5	13.9886	371.1	0.01524	255.5	-15.2084	371.1	0.01493	255.5	14.9547
371	-0.00216	255	-16.2528	371	-0.00362	255	15.092	371	0.01887	255	-59.7144	371	0.02887	255	53.9806						371	-0.00216	255	-16.2528	371	-0.00362	255	15.092	371	0.01103	255	-15.4016	371	0.0106	255	13.8211
370.9	-0.00196	254.5	-16.7279	370.9	-0.00262	254.5	15.138	370.9	0.01803	254.5	-61.2231	370.9	0.02857	254.5	55.7113						370.9	-0.00196	254.5	-16.7279	370.9	-0.00262	254.5	15.138	370.9	0.00586	254.5	-15.8021	370.9	0.00635	254.5	14.8713
370.8	-0.00191	254	-17.0345	370.8	-0.00304	254	15.5393	370.8	0.01894	254	-62.3821	370.8	0.02896	254	57.9061						370.8	-0.00191	254	-17.0345	370.8	-0.00304	254	15.5393	370.8	0.00681	254	-15.1405	370.8	0.00689	254	20.1542
370.7	-0.00238	253.5	-17.378	370.7	-0.00246	253.5	16.4694	370.7	0.01771	253.5	-65.1787	370.7	0.02895	253.5	59.7605						370.7	-0.00238	253.5	-17.378	370.7	-0.00246	253.5	16.4694	370.7	0.0105	253.5	-15.9997	370.7	0.00722	253.5	21.2463
370.6	-0.00244	253	-17.4869	370.6	-0.00403	253	16.7928	370.6	0.01874	253	-66.2536	370.6	0.02799	253	61.1323						370.6	-0.00244	253	-17.4869	370.6	-0.00403	253	16.7928	370.6	0.00885	253	-14.9765	370.6	0.00618	253	18.7862
370.5	-0.00251	252.5	-18.1553	370.5	-0.00265	252.5	17.0163	370.5	0.01818	252.5	-67.607	370.5	0.0289	252.5	60.8357						370.5	-0.00251	252.5	-18.1553	370.5	-0.00265	252.5	17.0163	370.5	0.00948	252.5	-13.2268	370.5	0.00799	252.5	13.534
370.4	-0.00219	252	-18.3831	370.4	-0.00322	252	17.107	370.4	0.0187	252	-68.7818	370.4	0.02871	252	61.5885						370.4	-0.00219	252	-18.3831	370.4	-0.00322	252	17.107	370.4	0.00559	252	-11.7162	370.4	0.00628	252	12.3811
370.3	-0.00246	251.5	-18.9221	370.3	-0.00292	251.5	16.5185	370.3	0.01866	251.5	-68.9524	370.3	0.02918	251.5	62.4755						370.3	-0.00246	251.5	-18.9221	370.3	-0.00292	251.5	16.5185	370.3	0.00917	251.5	-13.1047	370.3	0.0101	251.5	11.3503
370.2	-0.00274	251	-18.5944	370.2	-0.00287	251	16.6499	370.2	0.01842	251	-69.2547	370.2	0.0287	251	63.3534						370.2	-0.00274	251	-18.5944	370.2	-0.00287	251	16.6499	370.2	0.00857	251	-10.0387	370.2	0.00825	251	5.86566
370.1	-0.00329	250.5	-18.6813	370.1	-0.00334	250.5	16.1594	370.1	0.01854	250.5	-69.6054	370.1	0.0291	250.5	63.4541						370.1	-0.00329	250.5	-18.6813	370.1	-0.00334	250.5	16.1594	370.1	0.01066	250.5	-6.17237	370.1	0.00751	250.5	-2.90046
370	-0.00215	250	-17.8843	370	-0.00346	250	16.0036	370	0.01812	250	-70.7861	370	0.02908	250	64.0414						370	-0.00215	250	-17.8843	370	-0.00346	250	16.0036	370	0.00274	250	0.26303	370	0.00459	250	-4.73819
369.9	-0.00276			369.9	-0.00383			369.9	0.01859			369.9	0.02886								369.9	-0.00276			369.9	-0.00383			369.9	0.01297			369.9	0.01114
369.8	-0.00303			369.8	-0.00356			369.8	0.01895			369.8	0.02963								369.8	-0.00303			369.8	-0.00356			369.8	0.01168			369.8	0.01044
369.7	-0.00227			369.7	-0.00309			369.7	0.01873			369.7	0.02826								369.7	-0.00227			369.7	-0.00309			369.7	0.01535			369.7	0.00918
369.6	-0.00194			369.6	-0.00248			369.6	0.01919			369.6	0.02907								369.6	-0.00194			369.6	-0.00248			369.6	0.00786			369.6	0.00215
369.5	-0.00228			369.5	-0.00275			369.5	0.01852			369.5	0.0292								369.5	-0.00228			369.5	-0.00275			369.5	0.01224			369.5	0.00831
369.4	-0.00258			369.4	-0.00267			369.4	0.01839			369.4	0.02937								369.4	-0.00258			369.4	-0.00267			369.4	0.01069			369.4	0.00766
369.3	-0.00299			369.3	-0.00338			369.3	0.01876			369.3	0.02989								369.3	-0.00299			369.3	-0.00338			369.3	0.02334			369.3	0.01987
369.2	-0.00126			369.2	-0.00389			369.2	0.01912			369.2	0.02911								369.2	-0.00126			369.2	-0.00389			369.2	0.01116			369.2	0.00977
369.1	-0.00161			369.1	-0.00343			369.1	0.01897			369.1	0.0291								369.1	-0.00161			369.1	-0.00343			369.1	0.01134			369.1	0.01195
369	-0.00217			369	-0.00298			369	0.0185			369	0.03025								369	-0.00217			369	-0.00298			369	0.00505			369	0.0093
368.9	-0.00285			368.9	-0.00353			368.9	0.01759			368.9	0.02893								368.9	-0.00285			368.9	-0.00353			368.9	0.00209			368.9	-0.00224
368.8	-0.00197			368.8	-0.00366			368.8	0.01806			368.8	0.02899								368.8	-0.00197			368.8	-0.00366			368.8	0.0102			368.8	0.00856
368.7	-0.00173			368.7	-0.00342			368.7	0.01918			368.7	0.02837								368.7	-0.00173			368.7	-0.00342			368.7	0.01426			368.7	0.00755
368.6	-0.00333			368.6	-0.00256			368.6	0.01767			368.6	0.02984								368.6	-0.00333			368.6	-0.00256			368.6	0.00776			368.6	-0.00406
368.5	-0.00299			368.5	-0.0037			368.5	0.01818			368.5	0.03034								368.5	-0.00299			368.5	-0.0037			368.5	0.01233			368.5	0.00506
368.4	-0.00263			368.4	-0.00254			368.4	0.01773			368.4	0.02912								368.4	-0.00263			368.4	-0.00254			368.4	0.01294			368.4	0.01545
368.3	-0.00336			368.3	-0.00231			368.3	0.01815			368.3	0.02906								368.3	-0.00336			368.3	-0.00231			368.3	0.00681			368.3	-0.000564559
368.2	-0.00215			368.2	-0.00339			368.2	0.01946			368.2	0.02903								368.2	-0.00215			368.2	-0.00339			368.2	0.00483			368.2	0.00764
368.1	-0.00264			368.1	-0.00314			368.1	0.01971			368.1	0.02938								368.1	-0.00264			368.1	-0.00314			368.1	0.00483			368.1	0.00954
368	-0.00275			368	-0.00318			368	0.01808			368	0.02906								368	-0.00275			368	-0.00318			368	0.00554			368	0.00352
367.9	-0.00207			367.9	-0.00262			367.9	0.01914			367.9	0.02966								367.9	-0.00207			367.9	-0.00262			367.9	-0.00115			367.9	0.00608
367.8	-0.00242			367.8	-0.00255			367.8	0.01908			367.8	0.02871								367.8	-0.00242			367.8	-0.00255			367.8	0.01106			367.8	0.00423
367.7	-0.00215			367.7	-0.00286			367.7	0.01864			367.7	0.02961								367.7	-0.00215			367.7	-0.00286			367.7	0.0116			367.7	0.01197
367.6	-0.00276			367.6	-0.00238			367.6	0.01906			367.6	0.03035								367.6	-0.00276			367.6	-0.00238			367.6	0.00919			367.6	0.00258
367.5	-0.00335			367.5	-0.00307			367.5	0.01871			367.5	0.02939								367.5	-0.00335			367.5	-0.00307			367.5	0.0056			367.5	0.00836
367.4	-0.00338			367.4	-0.00364			367.4	0.01837			367.4	0.02877								367.4	-0.00338			367.4	-0.00364			367.4	0.00691			367.4	0.00976
367.3	-0.00269			367.3	-0.00215			367.3	0.01833			367.3	0.02925								367.3	-0.00269			367.3	-0.00215			367.3	0.01231			367.3	0.00553
367.2	-0.00194			367.2	-0.0034			367.2	0.01926			367.2	0.02903								367.2	-0.00194			367.2	-0.0034			367.2	0.00788			367.2	0.00974
367.1	-0.00207			367.1	-0.00293			367.1	0.01876			367.1	0.02926								367.1	-0.00207			367.1	-0.00293			367.1	0.0032			367.1	0.00433
367	-0.00328			367	-0.00387			367	0.01873			367	0.02886								367	-0.00328			367	-0.00387			367	0.01225			367	0.0088
366.9	-0.0022			366.9	-0.00305			366.9	0.01864			366.9	0.0291								366.9	-0.0022			366.9	-0.00305			366.9	0.00859			366.9	0.00723
366.8	-0.00243			366.8	-0.00261			366.8	0.01797			366.8	0.02872								366.8	-0.00243			366.8	-0.00261			366.8	0.00777			366.8	0.01579
366.7	-0.00213			366.7	-0.0036			366.7	0.01852			366.7	0.02908								366.7	-0.00213			366.7	-0.0036			366.7	0.00711			366.7	0.0063
366.6	-0.00276			366.6	-0.00328			366.6	0.01844			366.6	0.02985								366.6	-0.00276			366.6	-0.00328			366.6	0.01465			366.6	0.00981
366.5	-0.0021			366.5	-0.00322			366.5	0.01936			366.5	0.02924								366.5	-0.0021			366.5	-0.00322			366.5	0.00478			366.5	0.0079
366.4	-0.00257			366.4	-0.00296			366.4	0.01933			366.4	0.02858								366.4	-0.00257			366.4	-0.00296			366.4	0.00848			366.4	0.00748
366.3	-0.00191			366.3	-0.00302			366.3	0.01979			366.3	0.0294								366.3	-0.00191			366.3	-0.00302			366.3	0.00757			366.3	0.00475
366.2	-0.00179			366.2	-0.00306			366.2	0.0194			366.2	0.02952								366.2	-0.00179			366.2	-0.00306			366.2	0.00622			366.2	0.0099
366.1	-0.00244			366.1	-0.00296			366.1	0.01917			366.1	0.02912								366.1	-0.00244			366.1	-0.00296			366.1	0.00911			366.1	-0.00131
366	-0.00332			366	-0.00362			366	0.01871			366	0.02882								366	-0.00332			366	-0.00362			366	0.01837			366	0.01639
365.9	-0.00295			365.9	-0.00267			365.9	0.01901			365.9	0.02913								365.9	-0.00295			365.9	-0.00267			365.9	0.01524			365.9	0.00617
365.8	-0.00265			365.8	-0.0033			365.8	0.0184			365.8	0.02845								365.8	-0.00265			365.8	-0.0033			365.8	0.0108			365.8	0.01085
365.7	-0.0017			365.7	-0.0031			365.7	0.01977			365.7	0.02919								365.7	-0.0017			365.7	-0.0031			365.7	0.0134			365.7	0.00808
365.6	-0.00154			365.6	-0.00228			365.6	0.01937			365.6	0.02955								365.6	-0.00154			365.6	-0.00228			365.6	0.01435			365.6	0.00873
365.5	-0.00256			365.5	-0.0026			365.5	0.01815			365.5	0.02917								365.5	-0.00256			365.5	-0.0026			365.5	0.01142			365.5	0.01293
365.4	-0.00299			365.4	-0.0035			365.4	0.0188			365.4	0.02973								365.4	-0.00299			365.4	-0.0035			365.4	0.00508			365.4	0.00514
365.3	-0.0018			365.3	-0.00301			365.3	0.01889			365.3	0.02908								365.3	-0.0018			365.3	-0.00301			365.3	0.00855			365.3	0.00663
365.2	-0.00225			365.2	-0.00358			365.2	0.02			365.2	0.02867								365.2	-0.00225			365.2	-0.00358			365.2	0.01161			365.2	0.01468
365.1	-0.00212			365.1	-0.00329			365.1	0.01967			365.1	0.0295								365.1	-0.00212			365.1	-0.00329			365.1	0.00336			365.1	0.00914
365	-0.00251			365	-0.00221			365	0.01915			365	0.03005								365	-0.00251			365	-0.00221			365	0.01744			365	0.01394
364.9	-0.00216			364.9	-0.00249			364.9	0.01903			364.9	0.02993								364.9	-0.00216			364.9	-0.00249			364.9	0.00743			364.9	0.00505
364.8	-0.00281			364.8	-0.00272			364.8	0.0186			364.8	0.0292								364.8	-0.00281			364.8	-0.00272			364.8	0.00718			364.8	0.0042
364.7	-0.00278			364.7	-0.00237			364.7	0.01839			364.7	0.02977								364.7	-0.00278			364.7	-0.00237			364.7	6.81866e-05			364.7	0.00113
364.6	-0.00198			364.6	-0.00272			364.6	0.0184			364.6	0.02886								364.6	-0.00198			364.6	-0.00272			364.6	0.00886			364.6	0.0072
364.5	-0.0026			364.5	-0.00276			364.5	0.0185			364.5	0.02918								364.5	-0.0026			364.5	-0.00276			364.5	0.00966			364.5	0.01515
364.4	-0.00194			364.4	-0.00282			364.4	0.01932			364.4	0.02931								364.4	-0.00194			364.4	-0.00282			364.4	0.00817			364.4	0.01069
364.3	-0.00194			364.3	-0.00206			364.3	0.01877			364.3	0.02956								364.3	-0.00194			364.3	-0.00206			364.3	0.01762			364.3	0.00996
364.2	-0.00256			364.2	-0.00262			364.2	0.01816			364.2	0.0296								364.2	-0.00256			364.2	-0.00262			364.2	0.00547			364.2	-7.4839e-06
364.1	-0.0023			364.1	-0.00179			364.1	0.01875			364.1	0.02874								364.1	-0.0023			364.1	-0.00179			364.1	0.01044			364.1	0.01125
364	-0.0028			364	-0.00271			364	0.01798			364	0.02958								364	-0.0028			364	-0.00271			364	0.01309			364	0.00613
363.9	-0.00178			363.9	-0.00378			363.9	0.01849			363.9	0.02996								363.9	-0.00178			363.9	-0.00378			363.9	0.00363			363.9	0.00439
363.8	-0.00176			363.8	-0.00224			363.8	0.01861			363.8	0.02945								363.8	-0.00176			363.8	-0.00224			363.8	0.00764			363.8	0.0093
363.7	-0.00195			363.7	-0.00249			363.7	0.01878			363.7	0.02947								363.7	-0.00195			363.7	-0.00249			363.7	0.00664			363.7	0.01188
363.6	-0.00295			363.6	-0.00357			363.6	0.01816			363.6	0.02972								363.6	-0.00295			363.6	-0.00357			363.6	0.01159			363.6	0.00766
363.5	-0.00283			363.5	-0.00183			363.5	0.01849			363.5	0.02944								363.5	-0.00283			363.5	-0.00183			363.5	0.01369			363.5	0.00851
363.4	-0.00226			363.4	-0.0025			363.4	0.0188			363.4	0.02929								363.4	-0.00226			363.4	-0.0025			363.4	0.01364			363.4	0.00581
363.3	-0.00235			363.3	-0.00249			363.3	0.01786			363.3	0.02997								363.3	-0.00235			363.3	-0.00249			363.3	0.01657			363.3	0.01322
363.2	-0.00326			363.2	-0.00288			363.2	0.01791			363.2	0.03007								363.2	-0.00326			363.2	-0.00288			363.2	0.01604			363.2	0.00547
363.1	-0.0025			363.1	-0.00361			363.1	0.01866			363.1	0.02947								363.1	-0.0025			363.1	-0.00361			363.1	0.00691			363.1	0.00505
363	-0.00274			363	-0.00306			363	0.01791			363	0.02909								363	-0.00274			363	-0.00306			363	0.01114			363	0.00688
362.9	-0.00109			362.9	-0.00228			362.9	0.01921			362.9	0.02896								362.9	-0.00109			362.9	-0.00228			362.9	0.009			362.9	0.00256
362.8	-0.0013			362.8	-0.00262			362.8	0.01858			362.8	0.03062								362.8	-0.0013			362.8	-0.00262			362.8	0.00243			362.8	0.00528
362.7	-0.00181			362.7	-0.00293			362.7	0.0186			362.7	0.02959								362.7	-0.00181			362.7	-0.00293			362.7	0.01103			362.7	0.01142
362.6	-0.00258			362.6	-0.00244			362.6	0.01886			362.6	0.02939								362.6	-0.00258			362.6	-0.00244			362.6	0.0045			362.6	-0.00318
362.5	-0.00261			362.5	-0.00356			362.5	0.01889			362.5	0.02985								362.5	-0.00261			362.5	-0.00356			362.5	0.0117			362.5	0.00809
362.4	-0.00288			362.4	-0.00317			362.4	0.01885			362.4	0.03012								362.4	-0.00288			362.4	-0.00317			362.4	0.00614			362.4	0.00973
362.3	-0.00219			362.3	-0.00224			362.3	0.01822			362.3	0.02998								362.3	-0.00219			362.3	-0.00224			362.3	0.01629			362.3	0.00358
362.2	-0.00192			362.2	-0.00294			362.2	0.01912			362.2	0.02868								362.2	-0.00192			362.2	-0.00294			362.2	0.01192			362.2	0.00436
362.1	-0.0022			362.1	-0.00208			362.1	0.0182			362.1	0.02958								362.1	-0.0022			362.1	-0.00208			362.1	0.00738			362.1	0.00383
362	-0.00197			362	-0.00255			362	0.01834			362	0.02885								362	-0.00197			362	-0.00255			362	0.00843			362	0.00658
361.9	-0.00184			361.9	-0.00296			361.9	0.01873			361.9	0.02987								361.9	-0.00184			361.9	-0.00296			361.9	0.01392			361.9	0.01805
361.8	-0.00229			361.8	-0.00267			361.8	0.01826			361.8	0.03045								361.8	-0.00229			361.8	-0.00267			361.8	0.00974			361.8	0.00595
361.7	-0.00305			361.7	-0.00253			361.7	0.01796			361.7	0.03037								361.7	-0.00305			361.7	-0.00253			361.7	0.0125			361.7	0.01402
361.6	-0.0029			361.6	-0.00211			361.6	0.0184			361.6	0.02956								361.6	-0.0029			361.6	-0.00211			361.6	-0.00287			361.6	0.00473
361.5	-0.00182			361.5	-0.00328			361.5	0.01858			361.5	0.03069								361.5	-0.00182			361.5	-0.00328			361.5	0.00587			361.5	0.00603
361.4	-0.00246			361.4	-0.0026			361.4	0.01882			361.4	0.03005								361.4	-0.00246			361.4	-0.0026			361.4	0.00705			361.4	0.00998
361.3	-0.00211			361.3	-0.00218			361.3	0.01901			361.3	0.02968								361.3	-0.00211			361.3	-0.00218			361.3	0.00792			361.3	0.00674
361.2	-0.00202			361.2	-0.00304			361.2	0.01899			361.2	0.02915								361.2	-0.00202			361.2	-0.00304			361.2	0.00453			361.2	4.12208e-05
361.1	-0.0018			361.1	-0.00329			361.1	0.01934			361.1	0.03012								361.1	-0.0018			361.1	-0.00329			361.1	0.00902			361.1	0.00705
361	-0.0027			361	-0.00251			361	0.01804			361	0.0302								361	-0.0027			361	-0.00251			361	0.00907			361	0.01055
360.9	-0.00186			360.9	-0.00184			360.9	0.01938			360.9	0.0296								360.9	-0.00186			360.9	-0.00184			360.9	0.00577			360.9	0.00612
360.8	-0.00204			360.8	-0.0025			360.8	0.01863			360.8	0.03008								360.8	-0.00204			360.8	-0.0025			360.8	0.00725			360.8	0.01
360.7	-0.00279			360.7	-0.00335			360.7	0.01854			360.7	0.02967								360.7	-0.00279			360.7	-0.00335			360.7	0.00946			360.7	0.00758
360.6	-0.00135			360.6	-0.00253			360.6	0.01869			360.6	0.02945								360.6	-0.00135			360.6	-0.00253			360.6	0.01015			360.6	0.00915
360.5	-0.0021			360.5	-0.00262			360.5	0.01879			360.5	0.02995								360.5	-0.0021			360.5	-0.00262			360.5	0.01305			360.5	0.01491
360.4	-0.00179			360.4	-0.00276			360.4	0.01848			360.4	0.02909								360.4	-0.00179			360.4	-0.00276			360.4	0.00499			360.4	-0.000427592
360.3	-0.00206			360.3	-0.00345			360.3	0.01915			360.3	0.02897								360.3	-0.00206			360.3	-0.00345			360.3	0.0102			360.3	0.00303
360.2	-0.00142			360.2	-0.00361			360.2	0.0191			360.2	0.03102								360.2	-0.00142			360.2	-0.00361			360.2	0.00473			360.2	0.00214
360.1	-0.00219			360.1	-0.0026			360.1	0.01937			360.1	0.02953								360.1	-0.00219			360.1	-0.0026			360.1	0.00374			360.1	0.00379
360	-0.00221			360	-0.00205			360	0.0185			360	0.03021								360	-0.00221			360	-0.00205			360	0.01018			360	0.00823
359.9	-0.0019			359.9	-0.00277			359.9	0.01826			359.9	0.02996								359.9	-0.0019			359.9	-0.00277			359.9	0.01051			359.9	0.01141
359.8	-0.00139			359.8	-0.003			359.8	0.01949			359.8	0.02952								359.8	-0.00139			359.8	-0.003			359.8	-0.000564381			359.8	0.00106
359.7	-0.00191			359.7	-0.0033			359.7	0.01802			359.7	0.02976								359.7	-0.00191			359.7	-0.0033			359.7	0.0077			359.7	0.0073
359.6	-0.00271			359.6	-0.00268			359.6	0.01792			359.6	0.02984								359.6	-0.00271			359.6	-0.00268			359.6	0.0058			359.6	-0.000313076
359.5	-0.00161			359.5	-0.00224			359.5	0.01883			359.5	0.02951								359.5	-0.00161			359.5	-0.00224			359.5	0.00838			359.5	0.00233
359.4	-0.00157			359.4	-0.0021			359.4	0.01899			359.4	0.03028								359.4	-0.00157			359.4	-0.0021			359.4	0.01562			359.4	0.00808
359.3	-0.00164			359.3	-0.00316			359.3	0.01922			359.3	0.02942								359.3	-0.00164			359.3	-0.00316			359.3	0.00738			359.3	0.00446
359.2	-0.0013			359.2	-0.00234			359.2	0.01909			359.2	0.02993								359.2	-0.0013			359.2	-0.00234			359.2	0.01587			359.2	0.01082
359.1	-0.00162			359.1	-0.00238			359.1	0.01835			359.1	0.03063								359.1	-0.00162			359.1	-0.00238			359.1	0.000156212			359.1	0.00676
359	-0.00109			359	-0.0025			359	0.01938			359	0.02981								359	-0.00109			359	-0.0025			359	0.01432			359	0.01668
358.9	-0.00251			358.9	-0.00378			358.9	0.01823			358.9	0.02977								358.9	-0.00251			358.9	-0.00378			358.9	0.01016			358.9	0.0117
358.8	-0.00198			358.8	-0.00309			358.8	0.01836			358.8	0.02997								358.8	-0.00198			358.8	-0.00309			358.8	0.01373			358.8	0.00705
358.7	-0.00177			358.7	-0.00232			358.7	0.01965			358.7	0.02961								358.7	-0.00177			358.7	-0.00232			358.7	0.00865			358.7	-0.00278
358.6	-0.0021			358.6	-0.00298			358.6	0.01902			358.6	0.02966								358.6	-0.0021			358.6	-0.00298			358.6	0.00771			358.6	0.00506
358.5	-0.00181			358.5	-0.00317			358.5	0.01879			358.5	0.0299								358.5	-0.00181			358.5	-0.00317			358.5	0.00485			358.5	0.00205
358.4	-0.00182			358.4	-0.00273			358.4	0.01902			358.4	0.03005								358.4	-0.00182			358.4	-0.00273			358.4	0.00511			358.4	0.00425
358.3	-0.00213			358.3	-0.00275			358.3	0.01859			358.3	0.03004								358.3	-0.00213			358.3	-0.00275			358.3	0.00531			358.3	0.009
358.2	-0.00203			358.2	-0.00255			358.2	0.01878			358.2	0.03025								358.2	-0.00203			358.2	-0.00255			358.2	0.00594			358.2	0.00804
358.1	-0.00165			358.1	-0.00297			358.1	0.0192			358.1	0.02973								358.1	-0.00165			358.1	-0.00297			358.1	0.00444			358.1	0.00347
358	-0.00113			358	-0.00305			358	0.01899			358	0.02992								358	-0.00113			358	-0.00305			358	0.00228			358	0.01216
357.9	-0.00186			357.9	-0.0025			357.9	0.0188			357.9	0.0298								357.9	-0.00186			357.9	-0.0025			357.9	0.01692			357.9	0.00897
357.8	-0.0015			357.8	-0.00324			357.8	0.01923			357.8	0.02958								357.8	-0.0015			357.8	-0.00324			357.8	0.00685			357.8	0.00479
357.7	-0.00169			357.7	-0.0021			357.7	0.01973			357.7	0.02897								357.7	-0.00169			357.7	-0.0021			357.7	0.00115			357.7	0.00491
357.6	-0.00216			357.6	-0.00285			357.6	0.01903			357.6	0.02967								357.6	-0.00216			357.6	-0.00285			357.6	0.00961			357.6	-0.000287893
357.5	-0.00219			357.5	-0.00226			357.5	0.01935			357.5	0.02996								357.5	-0.00219			357.5	-0.00226			357.5	0.0186			357.5	0.01321
357.4	-0.00256			357.4	-0.00206			357.4	0.01898			357.4	0.02987								357.4	-0.00256			357.4	-0.00206			357.4	0.02032			357.4	0.01601
357.3	-0.0019			357.3	-0.00247			357.3	0.0191			357.3	0.03013								357.3	-0.0019			357.3	-0.00247			357.3	0.00536			357.3	0.00961
357.2	-0.00209			357.2	-0.00245			357.2	0.01955			357.2	0.03051								357.2	-0.00209			357.2	-0.00245			357.2	0.0082			357.2	0.00228
357.1	-0.00241			357.1	-0.00293			357.1	0.01909			357.1	0.02924								357.1	-0.00241			357.1	-0.00293			357.1	0.01455			357.1	0.00855
357	-0.00198			357	-0.00197			357	0.0197			357	0.02949								357	-0.00198			357	-0.00197			357	0.014			357	0.01304
356.9	-0.00241			356.9	-0.00227			356.9	0.01972			356.9	0.02969								356.9	-0.00241			356.9	-0.00227			356.9	0.0017			356.9	-0.000191968
356.8	-0.00196			356.8	-0.00314			356.8	0.01801			356.8	0.03016								356.8	-0.00196			356.8	-0.00314			356.8	0.00826			356.8	0.00277
356.7	-0.00168			356.7	-0.00248			356.7	0.01865			356.7	0.03036								356.7	-0.00168			356.7	-0.00248			356.7	0.01567			356.7	0.00981
356.6	-0.00233			356.6	-0.00208			356.6	0.01813			356.6	0.02963								356.6	-0.00233			356.6	-0.00208			356.6	0.01219			356.6	0.008
356.5	-0.000908819			356.5	-0.00259			356.5	0.02017			356.5	0.03049								356.5	-0.000908819			356.5	-0.00259			356.5	0.01766			356.5	0.01238
356.4	-0.00284			356.4	-0.00222			356.4	0.0188			356.4	0.02985								356.4	-0.00284			356.4	-0.00222			356.4	0.01182			356.4	0.00904
356.3	-0.00251			356.3	-0.00319			356.3	0.01872			356.3	0.02913								356.3	-0.00251			356.3	-0.00319			356.3	0.01685			356.3	0.01086
356.2	-0.00168			356.2	-0.00281			356.2	0.01808			356.2	0.03115								356.2	-0.00168			356.2	-0.00281			356.2	0.01042			356.2	0.00971
356.1	-0.00182			356.1	-0.00298			356.1	0.01883			356.1	0.03008								356.1	-0.00182			356.1	-0.00298			356.1	0.0027			356.1	0.00473
356	-0.0026			356	-0.0021			356	0.0191			356	0.02949								356	-0.0026			356	-0.0021			356	0.00477			356	0.01128
355.9	-0.0022			355.9	-0.00256			355.9	0.01931			355.9	0.03008								355.9	-0.0022			355.9	-0.00256			355.9	0.01118			355.9	0.00528
355.8	-0.00203			355.8	-0.00228			355.8	0.01836			355.8	0.0302								355.8	-0.00203			355.8	-0.00228			355.8	0.00946			355.8	0.00322
355.7	-0.00171			355.7	-0.00226			355.7	0.01864			355.7	0.03068								355.7	-0.00171			355.7	-0.00226			355.7	0.02113			355.7	0.01586
355.6	-0.00211			355.6	-0.00262			355.6	0.01891			355.6	0.02901								355.6	-0.00211			355.6	-0.00262			355.6	0.00576			355.6	0.0045
355.5	-0.00206			355.5	-0.00307			355.5	0.019			355.5	0.03014								355.5	-0.00206			355.5	-0.00307			355.5	0.01265			355.5	0.000871043
355.4	-0.0021			355.4	-0.00216			355.4	0.01853			355.4	0.02993								355.4	-0.0021			355.4	-0.00216			355.4	0.00414			355.4	0.00404
355.3	-0.00174			355.3	-0.00268			355.3	0.01895			355.3	0.02996								355.3	-0.00174			355.3	-0.00268			355.3	0.00733			355.3	0.00953
355.2	-0.00148			355.2	-0.00177			355.2	0.01937			355.2	0.02959								355.2	-0.00148			355.2	-0.00177			355.2	0.01317			355.2	0.0104
355.1	-0.00238			355.1	-0.00307			355.1	0.01829			355.1	0.03025								355.1	-0.00238			355.1	-0.00307			355.1	0.01251			355.1	0.01342
355	-0.00167			355	-0.00285			355	0.01926			355	0.02965								355	-0.00167			355	-0.00285			355	0.00774			355	0.01747
354.9	-0.00156			354.9	-0.00223			354.9	0.01871			354.9	0.03024								354.9	-0.00156			354.9	-0.00223			354.9	0.00292			354.9	0.00266
354.8	-0.00138			354.8	-0.00241			354.8	0.01999			354.8	0.03068								354.8	-0.00138			354.8	-0.00241			354.8	0.00848			354.8	0.01175
354.7	-0.00143			354.7	-0.00224			354.7	0.01994			354.7	0.03079								354.7	-0.00143			354.7	-0.00224			354.7	0.00416			354.7	0.00308
354.6	-0.00171			354.6	-0.00273			354.6	0.01855			354.6	0.03016								354.6	-0.00171			354.6	-0.00273			354.6	0.01636			354.6	0.01239
354.5	-0.00161			354.5	-0.0024			354.5	0.01866			354.5	0.03077								354.5	-0.00161			354.5	-0.0024			354.5	0.00951			354.5	0.00676
354.4	-0.00219			354.4	-0.00311			354.4	0.0193			354.4	0.03078								354.4	-0.00219			354.4	-0.00311			354.4	0.01445			354.4	0.00522
354.3	-0.00214			354.3	-0.00267			354.3	0.01861			354.3	0.03037								354.3	-0.00214			354.3	-0.00267			354.3	0.000558085			354.3	0.00124
354.2	-0.00118			354.2	-0.00219			354.2	0.01889			354.2	0.0305								354.2	-0.00118			354.2	-0.00219			354.2	0.00845			354.2	0.01469
354.1	-0.00132			354.1	-0.00201			354.1	0.01937			354.1	0.03007								354.1	-0.00132			354.1	-0.00201			354.1	0.01242			354.1	0.00916
354	-0.0019			354	-0.00318			354	0.01865			354	0.03029								354	-0.0019			354	-0.00318			354	0.01314			354	0.00561
353.9	-0.000972788			353.9	-0.00339			353.9	0.01924			353.9	0.03064								353.9	-0.000972788			353.9	-0.00339			353.9	0.00551			353.9	0.005
353.8	-0.0018			353.8	-0.00337			353.8	0.01965			353.8	0.03016								353.8	-0.0018			353.8	-0.00337			353.8	0.01161			353.8	0.00408
353.7	-0.00166			353.7	-0.00237			353.7	0.0197			353.7	0.02939								353.7	-0.00166			353.7	-0.00237			353.7	0.01474			353.7	0.01227
353.6	-0.00188			353.6	-0.00275			353.6	0.0185			353.6	0.03022								353.6	-0.00188			353.6	-0.00275			353.6	0.00813			353.6	0.00495
353.5	-0.00121			353.5	-0.00193			353.5	0.01948			353.5	0.02928								353.5	-0.00121			353.5	-0.00193			353.5	0.00161			353.5	0.0111
353.4	-0.0014			353.4	-0.0032			353.4	0.01956			353.4	0.03003								353.4	-0.0014			353.4	-0.0032			353.4	0.01629			353.4	0.01831
353.3	-0.00168			353.3	-0.00206			353.3	0.01925			353.3	0.0302								353.3	-0.00168			353.3	-0.00206			353.3	0.01384			353.3	0.01131
353.2	-0.00115			353.2	-0.00196			353.2	0.01956			353.2	0.03059								353.2	-0.00115			353.2	-0.00196			353.2	0.01269			353.2	0.00547
353.1	-0.00149			353.1	-0.00228			353.1	0.01952			353.1	0.03002								353.1	-0.00149			353.1	-0.00228			353.1	0.00869			353.1	0.00145
353	-0.00161			353	-0.00186			353	0.01965			353	0.03091								353	-0.00161			353	-0.00186			353	0.01193			353	0.00471
352.9	-0.00254			352.9	-0.00285			352.9	0.01977			352.9	0.02977								352.9	-0.00254			352.9	-0.00285			352.9	0.00472			352.9	-1.16416e-05
352.8	-0.00222			352.8	-0.00226			352.8	0.01876			352.8	0.02952								352.8	-0.00222			352.8	-0.00226			352.8	0.01158			352.8	0.00979
352.7	-0.00118			352.7	-0.00243			352.7	0.02025			352.7	0.03033								352.7	-0.00118			352.7	-0.00243			352.7	0.00404			352.7	0.001
352.6	-0.00211			352.6	-0.00226			352.6	0.01883			352.6	0.03067								352.6	-0.00211			352.6	-0.00226			352.6	0.01542			352.6	0.01146
352.5	-0.0013			352.5	-0.00326			352.5	0.01957			352.5	0.03055								352.5	-0.0013			352.5	-0.00326			352.5	0.01268			352.5	0.01045
352.4	-0.00203			352.4	-0.00261			352.4	0.01871			352.4	0.03088								352.4	-0.00203			352.4	-0.00261			352.4	0.00344			352.4	0.00114
352.3	-0.00144			352.3	-0.0024			352.3	0.01876			352.3	0.03094								352.3	-0.00144			352.3	-0.0024			352.3	0.01053			352.3	0.00792
352.2	-0.00175			352.2	-0.00204			352.2	0.01894			352.2	0.03052								352.2	-0.00175			352.2	-0.00204			352.2	0.00768			352.2	0.00782
352.1	-0.00255			352.1	-0.00281			352.1	0.01874			352.1	0.03101								352.1	-0.00255			352.1	-0.00281			352.1	0.00487			352.1	0.01232
352	-0.00181			352	-0.0034			352	0.01864			352	0.03057								352	-0.00181			352	-0.0034			352	0.01669			352	0.01089
351.9	-0.00172			351.9	-0.00281			351.9	0.01884			351.9	0.02971								351.9	-0.00172			351.9	-0.00281			351.9	0.00912			351.9	0.00517
351.8	-0.00163			351.8	-0.0023			351.8	0.01902			351.8	0.03037								351.8	-0.00163			351.8	-0.0023			351.8	0.01085			351.8	0.00965
351.7	-0.00157			351.7	-0.00217			351.7	0.0191			351.7	0.03042								351.7	-0.00157			351.7	-0.00217			351.7	0.01802			351.7	0.00975
351.6	-0.00208			351.6	-0.00184			351.6	0.01921			351.6	0.03058								351.6	-0.00208			351.6	-0.00184			351.6	0.01206			351.6	0.00954
351.5	-0.00176			351.5	-0.0019			351.5	0.01951			351.5	0.03006								351.5	-0.00176			351.5	-0.0019			351.5	0.01757			351.5	0.00898
351.4	-0.00155			351.4	-0.00285			351.4	0.01995			351.4	0.03032								351.4	-0.00155			351.4	-0.00285			351.4	0.00971			351.4	0.00358
351.3	-0.00137			351.3	-0.002			351.3	0.01991			351.3	0.03145								351.3	-0.00137			351.3	-0.002			351.3	0.00889			351.3	0.00909
351.2	-0.00299			351.2	-0.00278			351.2	0.01895			351.2	0.02999								351.2	-0.00299			351.2	-0.00278			351.2	0.01367			351.2	0.0101
351.1	-0.00212			351.1	-0.00185			351.1	0.01918			351.1	0.03048								351.1	-0.00212			351.1	-0.00185			351.1	0.01768			351.1	0.01559
351	-0.00191			351	-0.00243			351	0.01908			351	0.03039								351	-0.00191			351	-0.00243			351	0.01184			351	0.01024
350.9	-0.00169			350.9	-0.00234			350.9	0.01846			350.9	0.03166								350.9	-0.00169			350.9	-0.00234			350.9	0.01094			350.9	0.00545
350.8	-0.0019			350.8	-0.00216			350.8	0.01991			350.8	0.03028								350.8	-0.0019			350.8	-0.00216			350.8	0.006			350.8	0.00399
350.7	-0.00132			350.7	-0.00194			350.7	0.01964			350.7	0.03093								350.7	-0.00132			350.7	-0.00194			350.7	0.0082			350.7	0.01152
350.6	-0.00136			350.6	-0.00264			350.6	0.01946			350.6	0.03076								350.6	-0.00136			350.6	-0.00264			350.6	0.00724			350.6	0.00388
350.5	-0.00168			350.5	-0.0022			350.5	0.01974			350.5	0.03111								350.5	-0.00168			350.5	-0.0022			350.5	0.01638			350.5	0.00864
350.4	-0.00257			350.4	-0.00217			350.4	0.01916			350.4	0.03079								350.4	-0.00257			350.4	-0.00217			350.4	0.00315			350.4	0.00142
350.3	-0.00101			350.3	-0.00306			350.3	0.01927			350.3	0.03038								350.3	-0.00101			350.3	-0.00306			350.3	0.01889			350.3	0.01277
350.2	-0.00127			350.2	-0.00207			350.2	0.01937			350.2	0.03018								350.2	-0.00127			350.2	-0.00207			350.2	0.02008			350.2	0.01016
350.1	-0.00217			350.1	-0.00266			350.1	0.01914			350.1	0.03004								350.1	-0.00217			350.1	-0.00266			350.1	0.00878			350.1	0.00929
350	-0.00126			350	-0.00298			350	0.01933			350	0.0307								350	-0.00126			350	-0.00298			350	-0.00043763			350	0.0021
349.9	-0.00213			349.9	-0.00222			349.9	0.01901			349.9	0.03157								349.9	-0.00213			349.9	-0.00222			349.9	0.00647			349.9	0.01508
349.8	-0.00275			349.8	-0.00267			349.8	0.019			349.8	0.0301								349.8	-0.00275			349.8	-0.00267			349.8	0.01229			349.8	0.0057
349.7	-0.00107			349.7	-0.00208			349.7	0.01977			349.7	0.03085								349.7	-0.00107			349.7	-0.00208			349.7	0.00797			349.7	0.00692
349.6	-0.00201			349.6	-0.00225			349.6	0.01981			349.6	0.03102								349.6	-0.00201			349.6	-0.00225			349.6	0.0118			349.6	0.0186
349.5	-0.00226			349.5	-0.00245			349.5	0.01882			349.5	0.03121								349.5	-0.00226			349.5	-0.00245			349.5	0.01027			349.5	0.01405
349.4	-0.00189			349.4	-0.00243			349.4	0.0196			349.4	0.03003								349.4	-0.00189			349.4	-0.00243			349.4	0.00678			349.4	0.0148
349.3	-0.0019			349.3	-0.00199			349.3	0.01921			349.3	0.03054								349.3	-0.0019			349.3	-0.00199			349.3	0.01502			349.3	0.00924
349.2	-0.0021			349.2	-0.00119			349.2	0.01919			349.2	0.03075								349.2	-0.0021			349.2	-0.00119			349.2	0.01324			349.2	0.01204
349.1	-0.00213			349.1	-0.00327			349.1	0.01944			349.1	0.03052								349.1	-0.00213			349.1	-0.00327			349.1	0.01271			349.1	0.01186
349	-0.00182			349	-0.0026			349	0.01855			349	0.03042								349	-0.00182			349	-0.0026			349	0.01146			349	0.00442
348.9	-0.00198			348.9	-0.00209			348.9	0.01968			348.9	0.0309								348.9	-0.00198			348.9	-0.00209			348.9	0.01049			348.9	0.00342
348.8	-0.00271			348.8	-0.00257			348.8	0.01894			348.8	0.03122								348.8	-0.00271			348.8	-0.00257			348.8	0.00763			348.8	0.01026
348.7	-0.00207			348.7	-0.00302			348.7	0.0193			348.7	0.0309								348.7	-0.00207			348.7	-0.00302			348.7	0.00964			348.7	0.00951
348.6	-0.00204			348.6	-0.00225			348.6	0.01917			348.6	0.03019								348.6	-0.00204			348.6	-0.00225			348.6	0.01412			348.6	0.00467
348.5	-0.00141			348.5	-0.00179			348.5	0.01943			348.5	0.03035								348.5	-0.00141			348.5	-0.00179			348.5	0.01136			348.5	0.01155
348.4	-0.0012			348.4	-0.0021			348.4	0.02021			348.4	0.03103								348.4	-0.0012			348.4	-0.0021			348.4	0.01135			348.4	0.00903
348.3	-0.00147			348.3	-0.00134			348.3	0.02008			348.3	0.03037								348.3	-0.00147			348.3	-0.00134			348.3	-0.00107			348.3	-0.00363
348.2	-0.00203			348.2	-0.00287			348.2	0.01879			348.2	0.03109								348.2	-0.00203			348.2	-0.00287			348.2	0.00954			348.2	0.00825
348.1	-0.00216			348.1	-0.00109			348.1	0.01923			348.1	0.03022								348.1	-0.00216			348.1	-0.00109			348.1	0.01828			348.1	0.00864
348	-0.00186			348	-0.00303			348	0.01859			348	0.03065								348	-0.00186			348	-0.00303			348	0.00877			348	0.00515
347.9	-0.0018			347.9	-0.0025			347.9	0.01928			347.9	0.03037								347.9	-0.0018			347.9	-0.0025			347.9	0.01132			347.9	0.01761
347.8	-0.00231			347.8	-0.00231			347.8	0.01914			347.8	0.03009								347.8	-0.00231			347.8	-0.00231			347.8	0.01678			347.8	0.00699
347.7	-0.00212			347.7	-0.00199			347.7	0.01971			347.7	0.0301								347.7	-0.00212			347.7	-0.00199			347.7	0.00734			347.7	0.00541
347.6	-0.00194			347.6	-0.00151			347.6	0.01918			347.6	0.03038								347.6	-0.00194			347.6	-0.00151			347.6	0.00561			347.6	0.00547
347.5	-0.00139			347.5	-0.00115			347.5	0.01933			347.5	0.03055								347.5	-0.00139			347.5	-0.00115			347.5	0.01021			347.5	0.01342
347.4	-0.00127			347.4	-0.000723087			347.4	0.02004			347.4	0.03114								347.4	-0.00127			347.4	-0.000723087			347.4	0.01085			347.4	0.01122
347.3	-0.0027			347.3	-0.000297812			347.3	0.01817			347.3	0.02964								347.3	-0.0027			347.3	-0.000297812			347.3	0.01884			347.3	0.01513
347.2	-0.00189			347.2	-0.000403002			347.2	0.0188			347.2	0.03141								347.2	-0.00189			347.2	-0.000403002			347.2	0.00846			347.2	0.00881
347.1	-0.000959365			347.1	-0.00149			347.1	0.01943			347.1	0.03082								347.1	-0.000959365			347.1	-0.00149			347.1	0.00829			347.1	0.01353
347	-0.00228			347	-0.000593604			347	0.01917			347	0.03097								347	-0.00228			347	-0.000593604			347	0.00556			347	0.00403
346.9	-0.00109			346.9	-0.00194			346.9	0.01973			346.9	0.02978								346.9	-0.00109			346.9	-0.00194			346.9	0.01246			346.9	0.00539
346.8	-0.00107			346.8	-0.00101			346.8	0.01955			346.8	0.03075								346.8	-0.00107			346.8	-0.00101			346.8	0.01248			346.8	0.01633
346.7	-0.00198			346.7	-0.000890406			346.7	0.01868			346.7	0.02995								346.7	-0.00198			346.7	-0.000890406			346.7	0.01329			346.7	0.01686
346.6	-0.00211			346.6	-0.00086736			346.6	0.01986			346.6	0.03055								346.6	-0.00211			346.6	-0.00086736			346.6	0.01669			346.6	0.01434
346.5	-0.000966492			346.5	-0.00103			346.5	0.01982			346.5	0.03118								346.5	-0.000966492			346.5	-0.00103			346.5	0.01065			346.5	0.00323
346.4	-0.00152			346.4	-0.00053599			346.4	0.02036			346.4	0.03054								346.4	-0.00152			346.4	-0.00053599			346.4	0.01118			346.4	0.00222
346.3	-0.00102			346.3	-0.000833445			346.3	0.02045			346.3	0.03114								346.3	-0.00102			346.3	-0.000833445			346.3	0.00896			346.3	-0.00134
346.2	-0.00159			346.2	-0.000801668			346.2	0.01935			346.2	0.03039								346.2	-0.00159			346.2	-0.000801668			346.2	0.00774			346.2	0.00487
346.1	-0.00182			346.1	-0.000950039			346.1	0.02015			346.1	0.03077								346.1	-0.00182			346.1	-0.000950039			346.1	0.00678			346.1	0.0099
346	-0.00239			346	-0.00203			346	0.01947			346	0.0308								346	-0.00239			346	-0.00203			346	0.01049			346	0.01182
345.9	-0.00147			345.9	-0.00169			345.9	0.01989			345.9	0.03033								345.9	-0.00147			345.9	-0.00169			345.9	0.01904			345.9	0.0165
345.8	-0.00106			345.8	-0.000780761			345.8	0.01923			345.8	0.02997								345.8	-0.00106			345.8	-0.000780761			345.8	0.00728			345.8	0.00317
345.7	-0.00131			345.7	-0.00118			345.7	0.01916			345.7	0.03082								345.7	-0.00131			345.7	-0.00118			345.7	0.00674			345.7	0.0104
345.6	-0.000744173			345.6	-0.000530822			345.6	0.01947			345.6	0.03084								345.6	-0.000744173			345.6	-0.000530822			345.6	0.00618			345.6	0.00207
345.5	-0.00158			345.5	-0.00196			345.5	0.01968			345.5	0.03081								345.5	-0.00158			345.5	-0.00196			345.5	0.00929			345.5	0.00654
345.4	-0.00152			345.4	-0.00234			345.4	0.01989			345.4	0.03068								345.4	-0.00152			345.4	-0.00234			345.4	0.01545			345.4	0.01007
345.3	-0.00204			345.3	-0.00127			345.3	0.01867			345.3	0.03219								345.3	-0.00204			345.3	-0.00127			345.3	0.01778			345.3	0.00486
345.2	-0.00247			345.2	-0.00185			345.2	0.01938			345.2	0.02976								345.2	-0.00247			345.2	-0.00185			345.2	0.01657			345.2	0.00724
345.1	-0.00127			345.1	-0.00189			345.1	0.01951			345.1	0.03094								345.1	-0.00127			345.1	-0.00189			345.1	0.0216			345.1	0.00618
345	-0.00237			345	-0.00183			345	0.01986			345	0.03084								345	-0.00237			345	-0.00183			345	0.00528			345	0.00492
344.9	-0.00177			344.9	-0.000792462			344.9	0.01978			344.9	0.03173								344.9	-0.00177			344.9	-0.000792462			344.9	0.00722			344.9	0.00389
344.8	-0.0014			344.8	-0.00198			344.8	0.01856			344.8	0.03098								344.8	-0.0014			344.8	-0.00198			344.8	0.00813			344.8	0.00875
344.7	-0.00276			344.7	-0.0026			344.7	0.01895			344.7	0.03057								344.7	-0.00276			344.7	-0.0026			344.7	0.01139			344.7	0.01217
344.6	-0.000916897			344.6	-0.00119			344.6	0.01971			344.6	0.03093								344.6	-0.000916897			344.6	-0.00119			344.6	0.0077			344.6	0.0157
344.5	-0.0019			344.5	-0.00133			344.5	0.01984			344.5	0.0307								344.5	-0.0019			344.5	-0.00133			344.5	0.02023			344.5	0.01225
344.4	-0.00054092			344.4	-0.00109			344.4	0.01915			344.4	0.0311								344.4	-0.00054092			344.4	-0.00109			344.4	0.01273			344.4	0.01579
344.3	-0.00106			344.3	-0.00147			344.3	0.01993			344.3	0.03069								344.3	-0.00106			344.3	-0.00147			344.3	0.0113			344.3	0.00857
344.2	-0.00202			344.2	-0.00222			344.2	0.019			344.2	0.03063								344.2	-0.00202			344.2	-0.00222			344.2	0.01339			344.2	0.00934
344.1	-0.000318066			344.1	-0.00163			344.1	0.02054			344.1	0.03025								344.1	-0.000318066			344.1	-0.00163			344.1	0.01608			344.1	0.01303
344	-0.00135			344	-0.00144			344	0.02021			344	0.03041								344	-0.00135			344	-0.00144			344	0.01109			344	0.01142
343.9	-0.00141			343.9	-0.00155			343.9	0.02019			343.9	0.03134								343.9	-0.00141			343.9	-0.00155			343.9	0.0139			343.9	0.00601
343.8	-0.00178			343.8	-0.00273			343.8	0.01916			343.8	0.0306								343.8	-0.00178			343.8	-0.00273			343.8	0.01007			343.8	0.0066
343.7	-0.0018			343.7	-0.0031			343.7	0.01989			343.7	0.03085								343.7	-0.0018			343.7	-0.0031			343.7	0.02066			343.7	0.01229
343.6	-0.0013			343.6	-0.00276			343.6	0.01983			343.6	0.03123								343.6	-0.0013			343.6	-0.00276			343.6	0.0127			343.6	0.00419
343.5	-0.00207			343.5	-0.00257			343.5	0.01885			343.5	0.03038								343.5	-0.00207			343.5	-0.00257			343.5	0.007			343.5	0.00694
343.4	-0.00156			343.4	-0.00171			343.4	0.01933			343.4	0.03132								343.4	-0.00156			343.4	-0.00171			343.4	0.00779			343.4	0.01014
343.3	-0.00196			343.3	-0.00258			343.3	0.01907			343.3	0.03133								343.3	-0.00196			343.3	-0.00258			343.3	0.01002			343.3	0.00332
343.2	-0.00198			343.2	-0.0018			343.2	0.02004			343.2	0.03087								343.2	-0.00198			343.2	-0.0018			343.2	0.01143			343.2	0.00433
343.1	-0.000841582			343.1	-0.00162			343.1	0.02065			343.1	0.03134								343.1	-0.000841582			343.1	-0.00162			343.1	0.01793			343.1	0.01476
343	-0.00168			343	-0.00179			343	0.01934			343	0.03098								343	-0.00168			343	-0.00179			343	0.01255			343	0.00694
342.9	-0.00167			342.9	-0.00204			342.9	0.01986			342.9	0.0313								342.9	-0.00167			342.9	-0.00204			342.9	0.00745			342.9	0.01011
342.8	-0.00188			342.8	-0.0021			342.8	0.01929			342.8	0.03156								342.8	-0.00188			342.8	-0.0021			342.8	0.01131			342.8	0.00882
342.7	-0.00136			342.7	-0.00274			342.7	0.02072			342.7	0.03173								342.7	-0.00136			342.7	-0.00274			342.7	0.00837			342.7	0.00775
342.6	-0.00161			342.6	-0.00207			342.6	0.01926			342.6	0.03171								342.6	-0.00161			342.6	-0.00207			342.6	0.00615			342.6	0.00697
342.5	-0.00205			342.5	-0.00233			342.5	0.02064			342.5	0.03125								342.5	-0.00205			342.5	-0.00233			342.5	0.00635			342.5	0.00288
342.4	-0.00123			342.4	-0.00292			342.4	0.01975			342.4	0.03221								342.4	-0.00123			342.4	-0.00292			342.4	0.01099			342.4	0.0091
342.3	-0.00159			342.3	-0.0015			342.3	0.02021			342.3	0.03212								342.3	-0.00159			342.3	-0.0015			342.3	0.00789			342.3	0.00899
342.2	-0.00157			342.2	-0.00253			342.2	0.02037			342.2	0.03099								342.2	-0.00157			342.2	-0.00253			342.2	0.00172			342.2	0.00956
342.1	-0.00159			342.1	-0.00154			342.1	0.01933			342.1	0.03141								342.1	-0.00159			342.1	-0.00154			342.1	0.02101			342.1	0.01075
342	-0.00123			342	-0.002			342	0.01975			342	0.03042								342	-0.00123			342	-0.002			342	0.02033			342	0.00804
341.9	-0.000983658			341.9	-0.00221			341.9	0.02029			341.9	0.03071								341.9	-0.000983658			341.9	-0.00221			341.9	0.01627			341.9	0.01271
341.8	-0.00115			341.8	-0.00254			341.8	0.01985			341.8	0.0312								341.8	-0.00115			341.8	-0.00254			341.8	0.0117			341.8	0.00897
341.7	-0.00217			341.7	-0.00236			341.7	0.01965			341.7	0.03123								341.7	-0.00217			341.7	-0.00236			341.7	0.00974			341.7	0.0117
341.6	-0.00205			341.6	-0.00206			341.6	0.02071			341.6	0.03104								341.6	-0.00205			341.6	-0.00206			341.6	0.01063			341.6	0.0151
341.5	-0.00141			341.5	-0.00253			341.5	0.02045			341.5	0.03044								341.5	-0.00141			341.5	-0.00253			341.5	0.01362			341.5	0.01427
341.4	-0.00105			341.4	-0.00229			341.4	0.02112			341.4	0.03069								341.4	-0.00105			341.4	-0.00229			341.4	0.01077			341.4	-0.00105
341.3	-0.000928895			341.3	-0.00155			341.3	0.02185			341.3	0.0317								341.3	-0.000928895			341.3	-0.00155			341.3	0.00416			341.3	0.00443
341.2	-0.000803985			341.2	-0.00184			341.2	0.02123			341.2	0.03089								341.2	-0.000803985			341.2	-0.00184			341.2	0.00852			341.2	0.00993
341.1	-0.00176			341.1	-0.0013			341.1	0.02019			341.1	0.03142								341.1	-0.00176			341.1	-0.0013			341.1	0.0059			341.1	0.00616
341	-0.000953603			341	-0.00214			341	0.02037			341	0.03181								341	-0.000953603			341	-0.00214			341	0.0132			341	0.00817
340.9	-0.00169			340.9	-0.00199			340.9	0.02052			340.9	0.02981								340.9	-0.00169			340.9	-0.00199			340.9	0.01094			340.9	0.006
340.8	-0.00107			340.8	-0.00232			340.8	0.02095			340.8	0.03136								340.8	-0.00107			340.8	-0.00232			340.8	0.01824			340.8	0.01645
340.7	-0.00157			340.7	-0.00286			340.7	0.02037			340.7	0.03163								340.7	-0.00157			340.7	-0.00286			340.7	0.00976			340.7	0.0121
340.6	-0.00173			340.6	-0.00211			340.6	0.01953			340.6	0.03122								340.6	-0.00173			340.6	-0.00211			340.6	0.00886			340.6	0.00889
340.5	-0.00161			340.5	-0.00122			340.5	0.01972			340.5	0.03104								340.5	-0.00161			340.5	-0.00122			340.5	0.02182			340.5	0.0177
340.4	-0.000661731			340.4	-0.00233			340.4	0.02039			340.4	0.03144								340.4	-0.000661731			340.4	-0.00233			340.4	0.0166			340.4	0.01716
340.3	-0.00123			340.3	-0.00208			340.3	0.01975			340.3	0.03146								340.3	-0.00123			340.3	-0.00208			340.3	0.00969			340.3	0.01029
340.2	-0.000693449			340.2	-0.00125			340.2	0.02064			340.2	0.03061								340.2	-0.000693449			340.2	-0.00125			340.2	0.01093			340.2	0.01134
340.1	-0.00119			340.1	-0.000660009			340.1	0.02019			340.1	0.0314								340.1	-0.00119			340.1	-0.000660009			340.1	0.00714			340.1	0.01476
340	-0.000702714			340	-0.00122			340	0.03214			340	0.04183								340	-0.000702714			340	-0.00122			340	0.01578			340	0.00947
339.9	-0.00165			339.9	-0.00162			339.9	0.03134			339.9	0.04175								339.9	-0.00165			339.9	-0.00162			339.9	0.01362			339.9	0.01017
339.8	-0.0011			339.8	-0.00166			339.8	0.0315			339.8	0.04135								339.8	-0.0011			339.8	-0.00166			339.8	0.0081			339.8	0.00562
339.7	-0.0012			339.7	-0.00133			339.7	0.03172			339.7	0.04151								339.7	-0.0012			339.7	-0.00133			339.7	0.00724			339.7	0.00575
339.6	-0.0016			339.6	-0.00173			339.6	0.032			339.6	0.04215								339.6	-0.0016			339.6	-0.00173			339.6	0.01308			339.6	0.01729
339.5	-0.00112			339.5	-0.00283			339.5	0.0325			339.5	0.04157								339.5	-0.00112			339.5	-0.00283			339.5	0.01131			339.5	0.00176
339.4	-0.000721008			339.4	-0.00188			339.4	0.03133			339.4	0.04254								339.4	-0.000721008			339.4	-0.00188			339.4	0.01557			339.4	0.0057
339.3	-0.0015			339.3	-0.000817468			339.3	0.03307			339.3	0.04304								339.3	-0.0015			339.3	-0.000817468			339.3	0.01692			339.3	0.01103
339.2	-0.00138			339.2	-0.00172			339.2	0.03162			339.2	0.04101								339.2	-0.00138			339.2	-0.00172			339.2	0.01224			339.2	0.0064
339.1	-0.00177			339.1	-0.00178			339.1	0.03146			339.1	0.04152								339.1	-0.00177			339.1	-0.00178			339.1	0.02406			339.1	0.01546
339	-0.00153			339	-0.00191			339	0.03188			339	0.04251								339	-0.00153			339	-0.00191			339	0.0163			339	0.01069
338.9	-0.00185			338.9	-0.0019			338.9	0.03029			338.9	0.04245								338.9	-0.00185			338.9	-0.0019			338.9	0.00819			338.9	0.00684
338.8	-0.000704853			338.8	-0.00202			338.8	0.03226			338.8	0.04181								338.8	-0.000704853			338.8	-0.00202			338.8	0.00281			338.8	0.00562
338.7	-0.0025			338.7	-0.00142			338.7	0.03054			338.7	0.04207								338.7	-0.0025			338.7	-0.00142			338.7	0.00771			338.7	0.01486
338.6	-0.00216			338.6	-0.00167			338.6	0.03216			338.6	0.04246								338.6	-0.00216			338.6	-0.00167			338.6	0.01398			338.6	0.012
338.5	-0.000314977			338.5	-0.00225			338.5	0.03336			338.5	0.04251								338.5	-0.000314977			338.5	-0.00225			338.5	0.01469			338.5	0.01532
338.4	-0.0016			338.4	-0.00155			338.4	0.03189			338.4	0.04251								338.4	-0.0016			338.4	-0.00155			338.4	0.00858			338.4	0.00763
338.3	-0.0021			338.3	-0.00194			338.3	0.03057			338.3	0.04226								338.3	-0.0021			338.3	-0.00194			338.3	0.00733			338.3	0.00504
338.2	-0.00144			338.2	-0.0015			338.2	0.032			338.2	0.04223								338.2	-0.00144			338.2	-0.0015			338.2	0.01139			338.2	0.00545
338.1	-0.00125			338.1	-0.00198			338.1	0.03113			338.1	0.04332								338.1	-0.00125			338.1	-0.00198			338.1	0.02073			338.1	0.02062
338	-0.000668443			338	-0.000825308			338	0.03168			338	0.04252								338	-0.000668443			338	-0.000825308			338	0.01098			338	0.01362
337.9	-0.00213			337.9	-0.00205			337.9	0.03033			337.9	0.04231								337.9	-0.00213			337.9	-0.00205			337.9	0.01483			337.9	0.00924
337.8	-0.00132			337.8	-0.00215			337.8	0.03152			337.8	0.04231								337.8	-0.00132			337.8	-0.00215			337.8	0.01318			337.8	0.00632
337.7	-0.00109			337.7	-0.0014			337.7	0.03093			337.7	0.04275								337.7	-0.00109			337.7	-0.0014			337.7	0.01013			337.7	0.01035
337.6	-0.00171			337.6	-0.00176			337.6	0.03158			337.6	0.04279								337.6	-0.00171			337.6	-0.00176			337.6	0.00705			337.6	0.00858
337.5	-0.00141			337.5	-0.00143			337.5	0.03241			337.5	0.04241								337.5	-0.00141			337.5	-0.00143			337.5	0.01961			337.5	0.01254
337.4	-0.00137			337.4	-0.0017			337.4	0.03118			337.4	0.0428								337.4	-0.00137			337.4	-0.0017			337.4	0.00388			337.4	0.00224
337.3	-0.00121			337.3	-0.00107			337.3	0.031			337.3	0.04272								337.3	-0.00121			337.3	-0.00107			337.3	0.01078			337.3	0.00834
337.2	-0.000809152			337.2	-0.00172			337.2	0.03225			337.2	0.04321								337.2	-0.000809152			337.2	-0.00172			337.2	0.01415			337.2	0.01469
337.1	-0.000528268			337.1	-0.00196			337.1	0.03143			337.1	0.04219								337.1	-0.000528268			337.1	-0.00196			337.1	0.012			337.1	0.00468
337	-0.00115			337	-0.00286			337	0.03121			337	0.0421								337	-0.00115			337	-0.00286			337	0.01589			337	0.01304
336.9	-0.00113			336.9	-0.00172			336.9	0.03236			336.9	0.04247								336.9	-0.00113			336.9	-0.00172			336.9	0.01495			336.9	0.01343
336.8	-0.00221			336.8	-0.00213			336.8	0.03029			336.8	0.04272								336.8	-0.00221			336.8	-0.00213			336.8	0.01556			336.8	0.00884
336.7	-0.00144			336.7	-0.00157			336.7	0.0313			336.7	0.04235								336.7	-0.00144			336.7	-0.00157			336.7	0.01161			336.7	0.01016
336.6	-0.00101			336.6	-0.00118			336.6	0.03241			336.6	0.04248								336.6	-0.00101			336.6	-0.00118			336.6	0.0138			336.6	0.00781
336.5	-0.000659237			336.5	-0.00133			336.5	0.03177			336.5	0.04218								336.5	-0.000659237			336.5	-0.00133			336.5	0.01443			336.5	0.00818
336.4	-0.00148			336.4	-0.00181			336.4	0.03112			336.4	0.04278								336.4	-0.00148			336.4	-0.00181			336.4	0.01426			336.4	0.01092
336.3	-0.00201			336.3	-0.00266			336.3	0.03157			336.3	0.04289								336.3	-0.00201			336.3	-0.00266			336.3	0.01314			336.3	0.01053
336.2	-0.00056646			336.2	-0.000345388			336.2	0.0321			336.2	0.04311								336.2	-0.00056646			336.2	-0.000345388			336.2	0.01063			336.2	0.0082
336.1	-0.00163			336.1	-0.00134			336.1	0.03185			336.1	0.04138								336.1	-0.00163			336.1	-0.00134			336.1	0.01715			336.1	0.00922
336	-0.000556957			336	-0.00116			336	0.03266			336	0.0432								336	-0.000556957			336	-0.00116			336	0.01269			336	0.0046
335.9	-0.000752369			335.9	-0.00137			335.9	0.0317			335.9	0.04241								335.9	-0.000752369			335.9	-0.00137			335.9	0.01047			335.9	0.00305
335.8	-0.00227			335.8	-0.00228			335.8	0.0319			335.8	0.04267								335.8	-0.00227			335.8	-0.00228			335.8	0.01216			335.8	0.00473
335.7	-0.00151			335.7	-0.00151			335.7	0.03161			335.7	0.04157								335.7	-0.00151			335.7	-0.00151			335.7	0.00957			335.7	0.00272
335.6	-0.000768703			335.6	-0.000807845			335.6	0.0308			335.6	0.04222								335.6	-0.000768703			335.6	-0.000807845			335.6	0.02145			335.6	0.00882
335.5	-0.00151			335.5	-0.00252			335.5	0.03113			335.5	0.0427								335.5	-0.00151			335.5	-0.00252			335.5	0.00879			335.5	0.00876
335.4	-0.000618431			335.4	-0.00272			335.4	0.03142			335.4	0.04274								335.4	-0.000618431			335.4	-0.00272			335.4	0.017			335.4	0.0145
335.3	-0.000400686			335.3	-0.0011			335.3	0.03238			335.3	0.04217								335.3	-0.000400686			335.3	-0.0011			335.3	0.00993			335.3	0.01023
335.2	-0.00222			335.2	-0.00182			335.2	0.03067			335.2	0.04285								335.2	-0.00222			335.2	-0.00182			335.2	0.01347			335.2	0.0124
335.1	-0.0017			335.1	-0.00155			335.1	0.03171			335.1	0.04408								335.1	-0.0017			335.1	-0.00155			335.1	0.01303			335.1	0.01362
335	-0.0013			335	-0.00183			335	0.03184			335	0.04288								335	-0.0013			335	-0.00183			335	0.00917			335	0.00635
334.9	-0.00198			334.9	-0.00213			334.9	0.03105			334.9	0.04324								334.9	-0.00198			334.9	-0.00213			334.9	0.02371			334.9	0.01736
334.8	-0.00035008			334.8	-0.00151			334.8	0.03211			334.8	0.04261								334.8	-0.00035008			334.8	-0.00151			334.8	0.0135			334.8	0.00786
334.7	-0.000889871			334.7	-0.000939408			334.7	0.03285			334.7	0.04359								334.7	-0.000889871			334.7	-0.000939408			334.7	0.01155			334.7	0.00448
334.6	-0.00188			334.6	-0.00143			334.6	0.03216			334.6	0.0431								334.6	-0.00188			334.6	-0.00143			334.6	0.01403			334.6	0.01768
334.5	-0.00104			334.5	-0.00191			334.5	0.03101			334.5	0.043								334.5	-0.00104			334.5	-0.00191			334.5	0.01102			334.5	0.01285
334.4	-0.000934775			334.4	-0.00265			334.4	0.032			334.4	0.04246								334.4	-0.000934775			334.4	-0.00265			334.4	0.01437			334.4	0.01169
334.3	-0.00127			334.3	-0.000767753			334.3	0.03096			334.3	0.04296								334.3	-0.00127			334.3	-0.000767753			334.3	0.01267			334.3	0.00558
334.2	-0.000401755			334.2	-0.00191			334.2	0.03261			334.2	0.0431								334.2	-0.000401755			334.2	-0.00191			334.2	0.00923			334.2	0.00805
334.1	-0.0013			334.1	-0.00173			334.1	0.03141			334.1	0.04345								334.1	-0.0013			334.1	-0.00173			334.1	0.01496			334.1	0.0045
334	-0.00125			334	-0.00159			334	0.03166			334	0.0421								334	-0.00125			334	-0.00159			334	0.01995			334	0.01048
333.9	-0.000935487			333.9	-0.00224			333.9	0.0323			333.9	0.04375								333.9	-0.000935487			333.9	-0.00224			333.9	0.00806			333.9	0.00935
333.8	-0.000793293			333.8	-0.0013			333.8	0.03226			333.8	0.04294								333.8	-0.000793293			333.8	-0.0013			333.8	0.01702			333.8	0.01684
333.7	-0.00223			333.7	-0.00146			333.7	0.03109			333.7	0.04203								333.7	-0.00223			333.7	-0.00146			333.7	0.01291			333.7	0.01535
333.6	-0.00058315			333.6	-0.00102			333.6	0.03159			333.6	0.04387								333.6	-0.00058315			333.6	-0.00102			333.6	0.01686			333.6	0.01277
333.5	-0.000515261			333.5	-0.0025			333.5	0.0317			333.5	0.04345								333.5	-0.000515261			333.5	-0.0025			333.5	0.00784			333.5	0.01301
333.4	-0.00044945			333.4	-0.000504629			333.4	0.03197			333.4	0.04316								333.4	-0.00044945			333.4	-0.000504629			333.4	0.01674			333.4	0.00977
333.3	-0.000529337			333.3	-0.00136			333.3	0.03169			333.3	0.04308								333.3	-0.000529337			333.3	-0.00136			333.3	0.01055			333.3	0.01332
333.2	-0.000760388			333.2	-0.00144			333.2	0.03225			333.2	0.0436								333.2	-0.000760388			333.2	-0.00144			333.2	0.01208			333.2	0.00506
333.1	0.000468694			333.1	-0.00141			333.1	0.03391			333.1	0.04297								333.1	0.000468694			333.1	-0.00141			333.1	0.0217			333.1	0.01526
333	-0.00189			333	-0.00127			333	0.03156			333	0.04261								333	-0.00189			333	-0.00127			333	0.00946			333	0.009
332.9	-0.00116			332.9	-0.000778207			332.9	0.03121			332.9	0.04327								332.9	-0.00116			332.9	-0.000778207			332.9	0.01372			332.9	0.00951
332.8	-0.000732769			332.8	-0.00245			332.8	0.03225			332.8	0.04267								332.8	-0.000732769			332.8	-0.00245			332.8	0.00849			332.8	0.01374
332.7	-0.000723503			332.7	-0.000797392			332.7	0.03147			332.7	0.04386								332.7	-0.000723503			332.7	-0.000797392			332.7	0.01904			332.7	0.01639
332.6	-0.000582022			332.6	-0.00111			332.6	0.03226			332.6	0.04211								332.6	-0.000582022			332.6	-0.00111			332.6	0.01791			332.6	0.01527
332.5	-0.000729621			332.5	-0.000254453			332.5	0.0327			332.5	0.04353								332.5	-0.000729621			332.5	-0.000254453			332.5	0.02029			332.5	0.01183
332.4	-0.00168			332.4	-0.00114			332.4	0.03156			332.4	0.04315								332.4	-0.00168			332.4	-0.00114			332.4	0.00493			332.4	0.00664
332.3	-0.000820081			332.3	-0.00145			332.3	0.03244			332.3	0.04388								332.3	-0.000820081			332.3	-0.00145			332.3	0.01395			332.3	0.01315
332.2	-0.00133			332.2	-0.000735739			332.2	0.03275			332.2	0.04326								332.2	-0.00133			332.2	-0.000735739			332.2	0.01209			332.2	0.0054
332.1	-0.000835524			332.1	-0.00173			332.1	0.0325			332.1	0.04253								332.1	-0.000835524			332.1	-0.00173			332.1	0.00881			332.1	0.00523
332	-0.000934715			332	-0.000918144			332	0.03318			332	0.04364								332	-0.000934715			332	-0.000918144			332	0.01384			332	0.00571
331.9	-0.00105			331.9	-0.00158			331.9	0.03284			331.9	0.04358								331.9	-0.00105			331.9	-0.00158			331.9	0.019			331.9	0.0118
331.8	-0.000863321			331.8	-0.000438046			331.8	0.03251			331.8	0.04302								331.8	-0.000863321			331.8	-0.000438046			331.8	0.00717			331.8	0.00542
331.7	-0.000898959			331.7	-0.00119			331.7	0.03197			331.7	0.04309								331.7	-0.000898959			331.7	-0.00119			331.7	0.01157			331.7	0.01342
331.6	-0.000602632			331.6	-0.000904008			331.6	0.03313			331.6	0.04362								331.6	-0.000602632			331.6	-0.000904008			331.6	0.02095			331.6	0.01531
331.5	-0.00116			331.5	-0.00126			331.5	0.03239			331.5	0.04288								331.5	-0.00116			331.5	-0.00126			331.5	0.01542			331.5	0.00913
331.4	-0.000899493			331.4	-0.00167			331.4	0.03235			331.4	0.0434								331.4	-0.000899493			331.4	-0.00167			331.4	0.01489			331.4	0.00941
331.3	-0.00118			331.3	-0.00241			331.3	0.03268			331.3	0.04431								331.3	-0.00118			331.3	-0.00241			331.3	0.00828			331.3	0.00976
331.2	-0.00107			331.2	-0.00216			331.2	0.03292			331.2	0.04366								331.2	-0.00107			331.2	-0.00216			331.2	0.00852			331.2	0.011
331.1	-0.00126			331.1	-0.000982885			331.1	0.03265			331.1	0.04355								331.1	-0.00126			331.1	-0.000982885			331.1	0.01127			331.1	0.00715
331	-0.00119			331	-0.00247			331	0.0331			331	0.04404								331	-0.00119			331	-0.00247			331	0.01312			331	0.01224
330.9	-0.000889396			330.9	-0.000826971			330.9	0.03382			330.9	0.04335								330.9	-0.000889396			330.9	-0.000826971			330.9	0.02255			330.9	0.01908
330.8	-0.00194			330.8	-0.0012			330.8	0.03258			330.8	0.04402								330.8	-0.00194			330.8	-0.0012			330.8	0.0056			330.8	0.01364
330.7	-0.000986449			330.7	-0.00147			330.7	0.03281			330.7	0.04333								330.7	-0.000986449			330.7	-0.00147			330.7	0.00875			330.7	0.00599
330.6	-0.00143			330.6	-0.00111			330.6	0.03335			330.6	0.044								330.6	-0.00143			330.6	-0.00111			330.6	0.01189			330.6	0.00546
330.5	-0.000686974			330.5	-0.00226			330.5	0.03294			330.5	0.04454								330.5	-0.000686974			330.5	-0.00226			330.5	0.01315			330.5	0.00947
330.4	-0.00203			330.4	-0.00224			330.4	0.03306			330.4	0.04417								330.4	-0.00203			330.4	-0.00224			330.4	0.01127			330.4	0.00753
330.3	-0.000855719			330.3	-0.00193			330.3	0.03291			330.3	0.04383								330.3	-0.000855719			330.3	-0.00193			330.3	0.01468			330.3	0.01283
330.2	-0.000331489			330.2	-0.00169			330.2	0.03306			330.2	0.044								330.2	-0.000331489			330.2	-0.00169			330.2	0.01628			330.2	0.01249
330.1	-0.000628945			330.1	-0.0022			330.1	0.03324			330.1	0.04375								330.1	-0.000628945			330.1	-0.0022			330.1	0.00896			330.1	0.01009
330	-1.26514e-05			330	-0.00272			330	0.03298			330	0.04458								330	-1.26514e-05			330	-0.00272			330	0.01382			330	0.00918
329.9	0.000141303			329.9	-0.00225			329.9	0.03254			329.9	0.04368								329.9	0.000141303			329.9	-0.00225			329.9	0.01356			329.9	0.01167
329.8	7.86403e-05			329.8	-0.000173318			329.8	0.03241			329.8	0.0432								329.8	7.86403e-05			329.8	-0.000173318			329.8	0.015			329.8	0.01682
329.7	-0.000393974			329.7	-0.000796976			329.7	0.03379			329.7	0.04467								329.7	-0.000393974			329.7	-0.000796976			329.7	0.01317			329.7	0.01445
329.6	-0.000374076			329.6	-0.00177			329.6	0.03291			329.6	0.0452								329.6	-0.000374076			329.6	-0.00177			329.6	0.01084			329.6	0.0072
329.5	-0.000985677			329.5	-0.000424622			329.5	0.03301			329.5	0.04513								329.5	-0.000985677			329.5	-0.000424622			329.5	0.00782			329.5	0.00749
329.4	-0.00128			329.4	-0.00256			329.4	0.03265			329.4	0.04493								329.4	-0.00128			329.4	-0.00256			329.4	0.01288			329.4	0.01157
329.3	-0.000732888			329.3	-0.00144			329.3	0.03276			329.3	0.04475								329.3	-0.000732888			329.3	-0.00144			329.3	0.01154			329.3	0.00866
329.2	-0.000316106			329.2	-0.00233			329.2	0.03363			329.2	0.04437								329.2	-0.000316106			329.2	-0.00233			329.2	0.01155			329.2	0.01114
329.1	-0.00118			329.1	-0.00085067			329.1	0.03317			329.1	0.04517								329.1	-0.00118			329.1	-0.00085067			329.1	0.01213			329.1	0.01159
329	-0.000886129			329	-0.00145			329	0.03371			329	0.04471								329	-0.000886129			329	-0.00145			329	0.01731			329	0.01643
328.9	-0.000511875			328.9	-0.0004779			328.9	0.03312			328.9	0.0448								328.9	-0.000511875			328.9	-0.0004779			328.9	0.01383			328.9	0.00635
328.8	-0.00108			328.8	-0.00131			328.8	0.03396			328.8	0.04485								328.8	-0.00108			328.8	-0.00131			328.8	0.00911			328.8	0.00848
328.7	-0.0013			328.7	-0.000519775			328.7	0.03361			328.7	0.04485								328.7	-0.0013			328.7	-0.000519775			328.7	0.01755			328.7	0.01417
328.6	-0.000799767			328.6	-0.0018			328.6	0.03447			328.6	0.04444								328.6	-0.000799767			328.6	-0.0018			328.6	0.01542			328.6	0.01104
328.5	-0.0015			328.5	-0.00105			328.5	0.03395			328.5	0.04488								328.5	-0.0015			328.5	-0.00105			328.5	0.01186			328.5	0.01637
328.4	-0.00115			328.4	-0.00194			328.4	0.03499			328.4	0.04569								328.4	-0.00115			328.4	-0.00194			328.4	0.0099			328.4	0.01015
328.3	-0.00139			328.3	-0.00151			328.3	0.03391			328.3	0.04565								328.3	-0.00139			328.3	-0.00151			328.3	0.01087			328.3	0.00679
328.2	-0.000644269			328.2	-0.000852155			328.2	0.03366			328.2	0.04506								328.2	-0.000644269			328.2	-0.000852155			328.2	0.01596			328.2	0.0176
328.1	-0.000656385			328.1	-0.00091262			328.1	0.03505			328.1	0.04628								328.1	-0.000656385			328.1	-0.00091262			328.1	0.01453			328.1	0.00961
328	-0.000762289			328	-0.00177			328	0.03457			328	0.04509								328	-0.000762289			328	-0.00177			328	0.01854			328	0.01176
327.9	-0.000859282			327.9	-0.00154			327.9	0.03362			327.9	0.04597								327.9	-0.000859282			327.9	-0.00154			327.9	0.02006			327.9	0.01394
327.8	-0.000689647			327.8	-0.000822635			327.8	0.03442			327.8	0.04597								327.8	-0.000689647			327.8	-0.000822635			327.8	0.01529			327.8	0.01622
327.7	-0.000954969			327.7	-0.00143			327.7	0.0346			327.7	0.04616								327.7	-0.000954969			327.7	-0.00143			327.7	0.01303			327.7	0.0139
327.6	-0.00153			327.6	-0.00126			327.6	0.03391			327.6	0.04635								327.6	-0.00153			327.6	-0.00126			327.6	0.01526			327.6	0.01375
327.5	-0.000957702			327.5	-0.00162			327.5	0.03432			327.5	0.0459								327.5	-0.000957702			327.5	-0.00162			327.5	0.01781			327.5	0.00867
327.4	-0.000813666			327.4	-0.00192			327.4	0.03411			327.4	0.04631								327.4	-0.000813666			327.4	-0.00192			327.4	0.01978			327.4	0.00984
327.3	-0.000903948			327.3	-0.000448915			327.3	0.03517			327.3	0.046								327.3	-0.000903948			327.3	-0.000448915			327.3	0.01498			327.3	0.00822
327.2	-0.00172			327.2	-0.00199			327.2	0.03424			327.2	0.04682								327.2	-0.00172			327.2	-0.00199			327.2	0.01929			327.2	0.01929
327.1	0.000287477			327.1	-0.00142			327.1	0.03619			327.1	0.04631								327.1	0.000287477			327.1	-0.00142			327.1	0.01703			327.1	0.0132
327	-0.000774584			327	-0.0013			327	0.0353			327	0.04683								327	-0.000774584			327	-0.0013			327	0.02062			327	0.0154
326.9	0.000616887			326.9	-0.00108			326.9	0.03611			326.9	0.04627								326.9	0.000616887			326.9	-0.00108			326.9	0.01271			326.9	0.01353
326.8	-0.000479979			326.8	-0.00142			326.8	0.03576			326.8	0.0472								326.8	-0.000479979			326.8	-0.00142			326.8	0.01724			326.8	0.01431
326.7	4.8586e-05			326.7	-0.00138			326.7	0.03512			326.7	0.04676								326.7	4.8586e-05			326.7	-0.00138			326.7	0.01446			326.7	0.01325
326.6	-0.000441847			326.6	-0.00217			326.6	0.03565			326.6	0.04646								326.6	-0.000441847			326.6	-0.00217			326.6	0.01978			326.6	0.01601
326.5	-0.000859698			326.5	-0.00121			326.5	0.03487			326.5	0.04705								326.5	-0.000859698			326.5	-0.00121			326.5	0.01205			326.5	0.00638
326.4	-0.000699329			326.4	-0.00102			326.4	0.03513			326.4	0.04738								326.4	-0.000699329			326.4	-0.00102			326.4	0.01721			326.4	0.01972
326.3	-0.000249642			326.3	-0.000756765			326.3	0.0362			326.3	0.04707								326.3	-0.000249642			326.3	-0.000756765			326.3	0.01381			326.3	0.01502
326.2	-0.000668918			326.2	-0.000699388			326.2	0.03565			326.2	0.04731								326.2	-0.000668918			326.2	-0.000699388			326.2	0.00977			326.2	0.00735
326.1	-0.000181752			326.1	-0.000576676			326.1	0.03634			326.1	0.04741								326.1	-0.000181752			326.1	-0.000576676			326.1	0.02241			326.1	0.01591
326	-0.00136			326	-0.000858748			326	0.03556			326	0.04785								326	-0.00136			326	-0.000858748			326	0.01572			326	0.00689
325.9	-0.000354475			325.9	-0.00136			325.9	0.03606			325.9	0.04874								325.9	-0.000354475			325.9	-0.00136			325.9	0.01741			325.9	0.01436
325.8	-0.00053302			325.8	-0.000507598			325.8	0.03711			325.8	0.04809								325.8	-0.00053302			325.8	-0.000507598			325.8	0.01145			325.8	0.01066
325.7	-0.000210203			325.7	-0.00189			325.7	0.036			325.7	0.04766								325.7	-0.000210203			325.7	-0.00189			325.7	0.02564			325.7	0.01947
325.6	-0.00144			325.6	-0.00116			325.6	0.03707			325.6	0.04805								325.6	-0.00144			325.6	-0.00116			325.6	0.02245			325.6	0.01776
325.5	-0.000551848			325.5	-0.000117426			325.5	0.03732			325.5	0.04828								325.5	-0.000551848			325.5	-0.000117426			325.5	0.02299			325.5	0.0113
325.4	0.000478673			325.4	-0.00097552			325.4	0.03827			325.4	0.04786								325.4	0.000478673			325.4	-0.00097552			325.4	0.01578			325.4	0.01176
325.3	-0.000115347			325.3	-0.000551136			325.3	0.03694			325.3	0.04931								325.3	-0.000115347			325.3	-0.000551136			325.3	0.02499			325.3	0.02345
325.2	-0.000754805			325.2	-0.000466556			325.2	0.03659			325.2	0.04778								325.2	-0.000754805			325.2	-0.000466556			325.2	0.01581			325.2	0.01778
325.1	-0.000317888			325.1	-0.00175			325.1	0.03731			325.1	0.04922								325.1	-0.000317888			325.1	-0.00175			325.1	0.0215			325.1	0.01972
325	0.000200046			325	-0.00071008			325	0.03775			325	0.04983								325	0.000200046			325	-0.00071008			325	0.01462			325	0.01126
324.9	0.000478316			324.9	-0.00015936			324.9	0.03865			324.9	0.04898								324.9	0.000478316			324.9	-0.00015936			324.9	0.01187			324.9	0.00993
324.8	-0.000181277			324.8	-0.000823823			324.8	0.03764			324.8	0.04924								324.8	-0.000181277			324.8	-0.000823823			324.8	0.01444			324.8	0.0097
324.7	0.000306484			324.7	-0.000372532			324.7	0.03759			324.7	0.04974								324.7	0.000306484			324.7	-0.000372532			324.7	0.01421			324.7	0.01093
324.6	2.53027e-05			324.6	-0.00273			324.6	0.03845			324.6	0.04937								324.6	2.53027e-05			324.6	-0.00273			324.6	0.01795			324.6	0.01182
324.5	0.000761457			324.5	-0.000587605			324.5	0.03973			324.5	0.04916								324.5	0.000761457			324.5	-0.000587605			324.5	0.02351			324.5	0.01391
324.4	0.000332024			324.4	-0.00136			324.4	0.03946			324.4	0.05091								324.4	0.000332024			324.4	-0.00136			324.4	0.01257			324.4	0.01045
324.3	-0.000386787			324.3	-0.00158			324.3	0.03875			324.3	0.0505								324.3	-0.000386787			324.3	-0.00158			324.3	0.01679			324.3	0.01701
324.2	-7.81058e-05			324.2	-0.000537237			324.2	0.03938			324.2	0.05017								324.2	-7.81058e-05			324.2	-0.000537237			324.2	0.01568			324.2	0.0124
324.1	0.000373898			324.1	-0.000496194			324.1	0.03995			324.1	0.05087								324.1	0.000373898			324.1	-0.000496194			324.1	0.0182			324.1	0.01426
324	0.000928835			324	0.000150331			324	0.03896			324	0.05059								324	0.000928835			324	0.000150331			324	0.02505			324	0.01397
323.9	-0.000480811			323.9	-0.00062645			323.9	0.03908			323.9	0.05131								323.9	-0.000480811			323.9	-0.00062645			323.9	0.01749			323.9	0.00699
323.8	0.000813904			323.8	-0.000555115			323.8	0.04061			323.8	0.05112								323.8	0.000813904			323.8	-0.000555115			323.8	0.0121			323.8	0.0101
323.7	0.000261343			323.7	-0.000303692			323.7	0.04021			323.7	0.05175								323.7	0.000261343			323.7	-0.000303692			323.7	0.01491			323.7	0.01243
323.6	0.00076514			323.6	0.000142669			323.6	0.04011			323.6	0.05188								323.6	0.00076514			323.6	0.000142669			323.6	0.01518			323.6	0.01467
323.5	0.000585526			323.5	-0.000445351			323.5	0.04046			323.5	0.05305								323.5	0.000585526			323.5	-0.000445351			323.5	0.01281			323.5	0.01804
323.4	0.00183			323.4	-0.000264847			323.4	0.04158			323.4	0.05304								323.4	0.00183			323.4	-0.000264847			323.4	0.01969			323.4	0.01944
323.3	0.000585704			323.3	-0.000845918			323.3	0.04151			323.3	0.05284								323.3	0.000585704			323.3	-0.000845918			323.3	0.02094			323.3	0.0117
323.2	0.0006078			323.2	0.000495897			323.2	0.04156			323.2	0.05394								323.2	0.0006078			323.2	0.000495897			323.2	0.02368			323.2	0.02384
323.1	0.000379362			323.1	-2.22141e-05			323.1	0.04206			323.1	0.05341								323.1	0.000379362			323.1	-2.22141e-05			323.1	0.03297			323.1	0.02767
323	0.00105			323	-0.000280943			323	0.04148			323	0.05306								323	0.00105			323	-0.000280943			323	0.02243			323	0.01951
322.9	0.00128			322.9	-0.000313017			322.9	0.04309			322.9	0.05463								322.9	0.00128			322.9	-0.000313017			322.9	0.02085			322.9	0.01744
322.8	0.00126			322.8	-0.000117901			322.8	0.04215			322.8	0.05562								322.8	0.00126			322.8	-0.000117901			322.8	0.02378			322.8	0.02017
322.7	0.00116			322.7	0.000304523			322.7	0.04279			322.7	0.05514								322.7	0.00116			322.7	0.000304523			322.7	0.01423			322.7	0.0139
322.6	0.000520309			322.6	0.000565688			322.6	0.04366			322.6	0.05495								322.6	0.000520309			322.6	0.000565688			322.6	0.01604			322.6	0.02026
322.5	0.00105			322.5	0.000788423			322.5	0.04379			322.5	0.05505								322.5	0.00105			322.5	0.000788423			322.5	0.01684			322.5	0.01518
322.4	0.00155			322.4	0.000223329			322.4	0.04438			322.4	0.05517								322.4	0.00155			322.4	0.000223329			322.4	0.01659			322.4	0.01917
322.3	0.00206			322.3	0.000256234			322.3	0.04445			322.3	0.057								322.3	0.00206			322.3	0.000256234			322.3	0.01822			322.3	0.01053
322.2	0.00209			322.2	0.000638092			322.2	0.04555			322.2	0.05726								322.2	0.00209			322.2	0.000638092			322.2	0.02058			322.2	0.01403
322.1	0.00172			322.1	0.00109			322.1	0.04547			322.1	0.05677								322.1	0.00172			322.1	0.00109			322.1	0.02416			322.1	0.01754
322	0.00132			322	0.00139			322	0.04586			322	0.05672								322	0.00132			322	0.00139			322	0.0263			322	0.02568
321.9	0.00168			321.9	0.00156			321.9	0.04649			321.9	0.05732								321.9	0.00168			321.9	0.00156			321.9	0.02291			321.9	0.015
321.8	0.000831663			321.8	0.00107			321.8	0.04653			321.8	0.05776								321.8	0.000831663			321.8	0.00107			321.8	0.02629			321.8	0.0208
321.7	0.00121			321.7	0.001			321.7	0.04692			321.7	0.05824								321.7	0.00121			321.7	0.001			321.7	0.02393			321.7	0.01932
321.6	0.00232			321.6	0.000851561			321.6	0.04769			321.6	0.05885								321.6	0.00232			321.6	0.000851561			321.6	0.02423			321.6	0.02364
321.5	0.00269			321.5	0.00141			321.5	0.04858			321.5	0.05999								321.5	0.00269			321.5	0.00141			321.5	0.02624			321.5	0.01633
321.4	0.00216			321.4	0.000519537			321.4	0.04902			321.4	0.06078								321.4	0.00216			321.4	0.000519537			321.4	0.01725			321.4	0.01975
321.3	0.00237			321.3	0.00117			321.3	0.05032			321.3	0.06094								321.3	0.00237			321.3	0.00117			321.3	0.02547			321.3	0.02288
321.2	0.00202			321.2	0.00249			321.2	0.0503			321.2	0.06192								321.2	0.00202			321.2	0.00249			321.2	0.0252			321.2	0.0253
321.1	0.00264			321.1	0.00218			321.1	0.0515			321.1	0.06223								321.1	0.00264			321.1	0.00218			321.1	0.03113			321.1	0.02491
321	0.00219			321	0.0027			321	0.05126			321	0.06294								321	0.00219			321	0.0027			321	0.02571			321	0.02484
320.9	0.00178			320.9	0.00307			320.9	0.05217			320.9	0.06428								320.9	0.00178			320.9	0.00307			320.9	0.02241			320.9	0.02566
320.8	0.00296			320.8	0.00196			320.8	0.05337			320.8	0.06405								320.8	0.00296			320.8	0.00196			320.8	0.03005			320.8	0.02697
320.7	0.00338			320.7	0.00184			320.7	0.05305			320.7	0.06458								320.7	0.00338			320.7	0.00184			320.7	0.03204			320.7	0.02764
320.6	0.00399			320.6	0.00271			320.6	0.05522			320.6	0.06582								320.6	0.00399			320.6	0.00271			320.6	0.03258			320.6	0.02676
320.5	0.00289			320.5	0.0023			320.5	0.05505			320.5	0.06598								320.5	0.00289			320.5	0.0023			320.5	0.02919			320.5	0.03478
320.4	0.00344			320.4	0.00346			320.4	0.05577			320.4	0.06712								320.4	0.00344			320.4	0.00346			320.4	0.03415			320.4	0.02773
320.3	0.00302			320.3	0.00347			320.3	0.0565			320.3	0.06793								320.3	0.00302			320.3	0.00347			320.3	0.02419			320.3	0.02298
320.2	0.00416			320.2	0.00258			320.2	0.05745			320.2	0.06842								320.2	0.00416			320.2	0.00258			320.2	0.03467			320.2	0.03717
320.1	0.00429			320.1	0.00339			320.1	0.05861			320.1	0.06944								320.1	0.00429			320.1	0.00339			320.1	0.03372			320.1	0.02862
320	0.00448			320	0.00339			320	0.0598			320	0.07063								320	0.00448			320	0.00339			320	0.03489			320	0.03454
319.9	0.00403			319.9	0.00415			319.9	0.05963			319.9	0.07129								319.9	0.00403			319.9	0.00415			319.9	0.03407			319.9	0.02816
319.8	0.00425			319.8	0.00336			319.8	0.06153			319.8	0.07224								319.8	0.00425			319.8	0.00336			319.8	0.0314			319.8	0.02669
319.7	0.00429			319.7	0.00477			319.7	0.06271			319.7	0.07419								319.7	0.00429			319.7	0.00477			319.7	0.03303			319.7	0.03187
319.6	0.00553			319.6	0.00506			319.6	0.06374			319.6	0.07421								319.6	0.00553			319.6	0.00506			319.6	0.03109			319.6	0.03365
319.5	0.00549			319.5	0.00398			319.5	0.06501			319.5	0.07519								319.5	0.00549			319.5	0.00398			319.5	0.03502			319.5	0.03069
319.4	0.0065			319.4	0.00581			319.4	0.06588			319.4	0.07537								319.4	0.0065			319.4	0.00581			319.4	0.03394			319.4	0.02961
319.3	0.00566			319.3	0.0047			319.3	0.06679			319.3	0.0767								319.3	0.00566			319.3	0.0047			319.3	0.03748			319.3	0.03728
319.2	0.00612			319.2	0.00569			319.2	0.06887			319.2	0.07779								319.2	0.00612			319.2	0.00569			319.2	0.04159			319.2	0.03283
319.1	0.00746			319.1	0.00567			319.1	0.07111			319.1	0.08039								319.1	0.00746			319.1	0.00567			319.1	0.03897			319.1	0.03851
319	0.00669			319	0.00481			319	0.07052			319	0.0802								319	0.00669			319	0.00481			319	0.04028			319	0.03597
318.9	0.00705			318.9	0.00613			318.9	0.0722			318.9	0.08252								318.9	0.00705			318.9	0.00613			318.9	0.04439			318.9	0.0412
318.8	0.00715			318.8	0.00705			318.8	0.07359			318.8	0.08303								318.8	0.00715			318.8	0.00705			318.8	0.03557			318.8	0.03847
318.7	0.00844			318.7	0.00661			318.7	0.07541			318.7	0.08507								318.7	0.00844			318.7	0.00661			318.7	0.03958			318.7	0.04027
318.6	0.0083			318.6	0.00816			318.6	0.0777			318.6	0.08657								318.6	0.0083			318.6	0.00816			318.6	0.04574			318.6	0.04222
318.5	0.00848			318.5	0.00741			318.5	0.07896			318.5	0.0886								318.5	0.00848			318.5	0.00741			318.5	0.04261			318.5	0.03846
318.4	0.00821			318.4	0.00629			318.4	0.07963			318.4	0.08943								318.4	0.00821			318.4	0.00629			318.4	0.04059			318.4	0.03993
318.3	0.00939			318.3	0.008			318.3	0.08146			318.3	0.09104								318.3	0.00939			318.3	0.008			318.3	0.04654			318.3	0.04816
318.2	0.00939			318.2	0.00795			318.2	0.08326			318.2	0.0921								318.2	0.00939			318.2	0.00795			318.2	0.04051			318.2	0.042
318.1	0.01027			318.1	0.00982			318.1	0.08601			318.1	0.0938								318.1	0.01027			318.1	0.00982			318.1	0.03995			318.1	0.04667
318	0.01078			318	0.009			318	0.08705			318	0.09577								318	0.01078			318	0.009			318	0.05308			318	0.05644
317.9	0.01104			317.9	0.00986			317.9	0.08918			317.9	0.09736								317.9	0.01104			317.9	0.00986			317.9	0.05512			317.9	0.05284
317.8	0.01077			317.8	0.01078			317.8	0.09143			317.8	0.09935								317.8	0.01077			317.8	0.01078			317.8	0.05582			317.8	0.04953
317.7	0.01207			317.7	0.01179			317.7	0.0935			317.7	0.10179								317.7	0.01207			317.7	0.01179			317.7	0.05162			317.7	0.05099
317.6	0.01309			317.6	0.01037			317.6	0.09599			317.6	0.10314								317.6	0.01309			317.6	0.01037			317.6	0.05959			317.6	0.05576
317.5	0.0129			317.5	0.01242			317.5	0.0977			317.5	0.10459								317.5	0.0129			317.5	0.01242			317.5	0.05783			317.5	0.06067
317.4	0.01441			317.4	0.01179			317.4	0.10054			317.4	0.10721								317.4	0.01441			317.4	0.01179			317.4	0.0637			317.4	0.0588
317.3	0.01388			317.3	0.01303			317.3	0.10225			317.3	0.10917								317.3	0.01388			317.3	0.01303			317.3	0.06612			317.3	0.06614
317.2	0.01471			317.2	0.01299			317.2	0.10441			317.2	0.1113								317.2	0.01471			317.2	0.01299			317.2	0.06963			317.2	0.0663
317.1	0.01521			317.1	0.0138			317.1	0.10722			317.1	0.11455								317.1	0.01521			317.1	0.0138			317.1	0.06701			317.1	0.06577
317	0.01626			317	0.01436			317	0.11002			317	0.11685								317	0.01626			317	0.01436			317	0.07227			317	0.07039
316.9	0.01588			316.9	0.01495			316.9	0.11211			316.9	0.11841								316.9	0.01588			316.9	0.01495			316.9	0.07122			316.9	0.07248
316.8	0.01692			316.8	0.01479			316.8	0.11486			316.8	0.12089								316.8	0.01692			316.8	0.01479			316.8	0.07015			316.8	0.0703
316.7	0.01828			316.7	0.0156			316.7	0.11704			316.7	0.12379								316.7	0.01828			316.7	0.0156			316.7	0.07738			316.7	0.07852
316.6	0.01903			316.6	0.01744			316.6	0.12224			316.6	0.12704								316.6	0.01903			316.6	0.01744			316.6	0.08886			316.6	0.08448
316.5	0.01971			316.5	0.01757			316.5	0.12423			316.5	0.12811								316.5	0.01971			316.5	0.01757			316.5	0.07957			316.5	0.07773
316.4	0.01923			316.4	0.01765			316.4	0.12557			316.4	0.13144								316.4	0.01923			316.4	0.01765			316.4	0.08799			316.4	0.08318
316.3	0.02076			316.3	0.01876			316.3	0.12994			316.3	0.13494								316.3	0.02076			316.3	0.01876			316.3	0.0837			316.3	0.08489
316.2	0.02189			316.2	0.02029			316.2	0.13331			316.2	0.13726								316.2	0.02189			316.2	0.02029			316.2	0.09088			316.2	0.09045
316.1	0.02308			316.1	0.02036			316.1	0.13694			316.1	0.14111								316.1	0.02308			316.1	0.02036			316.1	0.09186			316.1	0.08938
316	0.0234			316	0.02173			316	0.13978			316	0.14279								316	0.0234			316	0.02173			316	0.10207			316	0.09672
315.9	0.0247			315.9	0.02149			315.9	0.14396			315.9	0.14694								315.9	0.0247			315.9	0.02149			315.9	0.10137			315.9	0.10253
315.8	0.02504			315.8	0.02339			315.8	0.14717			315.8	0.15074								315.8	0.02504			315.8	0.02339			315.8	0.10617			315.8	0.10032
315.7	0.02697			315.7	0.02388			315.7	0.15148			315.7	0.15258								315.7	0.02697			315.7	0.02388			315.7	0.1047			315.7	0.1034
315.6	0.02702			315.6	0.02426			315.6	0.15529			315.6	0.15788								315.6	0.02702			315.6	0.02426			315.6	0.11029			315.6	0.11634
315.5	0.02801			315.5	0.02614			315.5	0.1587			315.5	0.16006								315.5	0.02801			315.5	0.02614			315.5	0.10925			315.5	0.11649
315.4	0.02918			315.4	0.026			315.4	0.16215			315.4	0.16409								315.4	0.02918			315.4	0.026			315.4	0.12069			315.4	0.12002
315.3	0.03015			315.3	0.02802			315.3	0.16655			315.3	0.16751								315.3	0.03015			315.3	0.02802			315.3	0.1235			315.3	0.12702
315.2	0.031			315.2	0.02848			315.2	0.16977			315.2	0.17162								315.2	0.031			315.2	0.02848			315.2	0.1166			315.2	0.11728
315.1	0.03275			315.1	0.02855			315.1	0.17491			315.1	0.17548								315.1	0.03275			315.1	0.02855			315.1	0.13121			315.1	0.12917
315	0.03345			315	0.03057			315	0.17864			315	0.17919								315	0.03345			315	0.03057			315	0.1359			315	0.1396
314.9	0.03458			314.9	0.03132			314.9	0.1823			314.9	0.18274								314.9	0.03458			314.9	0.03132			314.9	0.14024			314.9	0.14022
314.8	0.03596			314.8	0.03364			314.8	0.18718			314.8	0.1874								314.8	0.03596			314.8	0.03364			314.8	0.14078			314.8	0.14271
314.7	0.03652			314.7	0.03382			314.7	0.19192			314.7	0.19092								314.7	0.03652			314.7	0.03382			314.7	0.14903			314.7	0.15413
314.6	0.03866			314.6	0.03491			314.6	0.19651			314.6	0.19539								314.6	0.03866			314.6	0.03491			314.6	0.1449			314.6	0.14816
314.5	0.0395			314.5	0.03634			314.5	0.20098			314.5	0.19984								314.5	0.0395			314.5	0.03634			314.5	0.1486			314.5	0.16125
314.4	0.04134			314.4	0.03753			314.4	0.20671			314.4	0.20561								314.4	0.04134			314.4	0.03753			314.4	0.15658			314.4	0.15798
314.3	0.0428			314.3	0.03902			314.3	0.21115			314.3	0.20761								314.3	0.0428			314.3	0.03902			314.3	0.16295			314.3	0.17064
314.2	0.04369			314.2	0.03997			314.2	0.2156			314.2	0.21248								314.2	0.04369			314.2	0.03997			314.2	0.16724			314.2	0.17327
314.1	0.04576			314.1	0.04133			314.1	0.22041			314.1	0.21848								314.1	0.04576			314.1	0.04133			314.1	0.17646			314.1	0.18041
314	0.04681			314	0.04323			314	0.22531			314	0.22165								314	0.04681			314	0.04323			314	0.18074			314	0.18773
313.9	0.04782			313.9	0.04467			313.9	0.23178			313.9	0.2271								313.9	0.04782			313.9	0.04467			313.9	0.18486			313.9	0.19147
313.8	0.05017			313.8	0.04547			313.8	0.23607			313.8	0.23141								313.8	0.05017			313.8	0.04547			313.8	0.19335			313.8	0.1964
313.7	0.05038			313.7	0.04759			313.7	0.24032			313.7	0.23679								313.7	0.05038			313.7	0.04759			313.7	0.20312			313.7	0.20585
313.6	0.05279			313.6	0.04935			313.6	0.24646			313.6	0.24125								313.6	0.05279			313.6	0.04935			313.6	0.217			313.6	0.21513
313.5	0.05417			313.5	0.05048			313.5	0.25122			313.5	0.24646								313.5	0.05417			313.5	0.05048			313.5	0.21546			313.5	0.21269
313.4	0.05638			313.4	0.05198			313.4	0.25711			313.4	0.25097								313.4	0.05638			313.4	0.05198			313.4	0.21869			313.4	0.22959
313.3	0.05845			313.3	0.05262			313.3	0.26301			313.3	0.25701								313.3	0.05845			313.3	0.05262			313.3	0.22339			313.3	0.23415
313.2	0.05913			313.2	0.05401			313.2	0.26817			313.2	0.26195								313.2	0.05913			313.2	0.05401			313.2	0.22626			313.2	0.23809
313.1	0.0613			313.1	0.0559			313.1	0.27416			313.1	0.267								313.1	0.0613			313.1	0.0559			313.1	0.23413			313.1	0.2452
313	0.06231			313	0.05805			313	0.27902			313	0.27177								313	0.06231			313	0.05805			313	0.24762			313	0.2467
312.9	0.06516			312.9	0.05937			312.9	0.28506			312.9	0.27714								312.9	0.06516			312.9	0.05937			312.9	0.25138			312.9	0.26164
312.8	0.0669			312.8	0.06124			312.8	0.29074			312.8	0.28229								312.8	0.0669			312.8	0.06124			312.8	0.25867			312.8	0.26838
312.7	0.06767			312.7	0.06288			312.7	0.29605			312.7	0.28714								312.7	0.06767			312.7	0.06288			312.7	0.26418			312.7	0.27776
312.6	0.07071			312.6	0.06524			312.6	0.30216			312.6	0.29304								312.6	0.07071			312.6	0.06524			312.6	0.27487			312.6	0.28194
312.5	0.07186			312.5	0.06663			312.5	0.30715			312.5	0.29851								312.5	0.07186			312.5	0.06663			312.5	0.2735			312.5	0.28691
312.4	0.07464			312.4	0.06926			312.4	0.31352			312.4	0.3041								312.4	0.07464			312.4	0.06926			312.4	0.28461			312.4	0.29622
312.3	0.07584			312.3	0.07031			312.3	0.31983			312.3	0.30948								312.3	0.07584			312.3	0.07031			312.3	0.30019			312.3	0.30156
312.2	0.07774			312.2	0.072			312.2	0.3252			312.2	0.31471								312.2	0.07774			312.2	0.072			312.2	0.30128			312.2	0.30877
312.1	0.07993			312.1	0.07345			312.1	0.33096			312.1	0.31996								312.1	0.07993			312.1	0.07345			312.1	0.30578			312.1	0.31102
312	0.0826			312	0.07605			312	0.3369			312	0.32468								312	0.0826			312	0.07605			312	0.31325			312	0.32276
311.9	0.08401			311.9	0.07754			311.9	0.34323			311.9	0.33024								311.9	0.08401			311.9	0.07754			311.9	0.31993			311.9	0.33274
311.8	0.08549			311.8	0.08012			311.8	0.34867			311.8	0.33767								311.8	0.08549			311.8	0.08012			311.8	0.32679			311.8	0.34374
311.7	0.08689			311.7	0.08111			311.7	0.35328			311.7	0.34151								311.7	0.08689			311.7	0.08111			311.7	0.33559			311.7	0.35684
311.6	0.08909			311.6	0.0833			311.6	0.35968			311.6	0.3467								311.6	0.08909			311.6	0.0833			311.6	0.35188			311.6	0.36207
311.5	0.09136			311.5	0.08535			311.5	0.36533			311.5	0.3531								311.5	0.09136			311.5	0.08535			311.5	0.34555			311.5	0.36745
311.4	0.09304			311.4	0.08758			311.4	0.37018			311.4	0.35736								311.4	0.09304			311.4	0.08758			311.4	0.36302			311.4	0.37936
311.3	0.09508			311.3	0.08828			311.3	0.37632			311.3	0.36334								311.3	0.09508			311.3	0.08828			311.3	0.36795			311.3	0.38433
311.2	0.09784			311.2	0.08992			311.2	0.38207			311.2	0.36804								311.2	0.09784			311.2	0.08992			311.2	0.37424			311.2	0.38728
311.1	0.0994			311.1	0.09275			311.1	0.38718			311.1	0.37339								311.1	0.0994			311.1	0.09275			311.1	0.38028			311.1	0.39498
311	0.10076			311	0.09506			311	0.39204			311	0.37882								311	0.10076			311	0.09506			311	0.38822			311	0.40096
310.9	0.10247			310.9	0.09642			310.9	0.39865			310.9	0.3846								310.9	0.10247			310.9	0.09642			310.9	0.39917			310.9	0.41677
310.8	0.10463			310.8	0.09837			310.8	0.403			310.8	0.38904								310.8	0.10463			310.8	0.09837			310.8	0.39508			310.8	0.42362
310.7	0.10677			310.7	0.10014			310.7	0.40782			310.7	0.3944								310.7	0.10677			310.7	0.10014			310.7	0.4049			310.7	0.43251
310.6	0.10944			310.6	0.102			310.6	0.41365			310.6	0.39908								310.6	0.10944			310.6	0.102			310.6	0.41632			310.6	0.44215
310.5	0.10971			310.5	0.10331			310.5	0.41746			310.5	0.40282								310.5	0.10971			310.5	0.10331			310.5	0.42518			310.5	0.44733
310.4	0.11251			310.4	0.10551			310.4	0.42304			310.4	0.40849								310.4	0.11251			310.4	0.10551			310.4	0.43717			310.4	0.45709
310.3	0.11475			310.3	0.10801			310.3	0.42874			310.3	0.41219								310.3	0.11475			310.3	0.10801			310.3	0.44431			310.3	0.46218
310.2	0.11596			310.2	0.10938			310.2	0.43261			310.2	0.41724								310.2	0.11596			310.2	0.10938			310.2	0.44882			310.2	0.47343
310.1	0.11812			310.1	0.11129			310.1	0.43883			310.1	0.42205								310.1	0.11812			310.1	0.11129			310.1	0.45174			310.1	0.47601
310	0.12007			310	0.11241			310	0.44326			310	0.42652								310	0.12007			310	0.11241			310	0.45511			310	0.47604
309.9	0.12192			309.9	0.11405			309.9	0.4475			309.9	0.43094								309.9	0.12192			309.9	0.11405			309.9	0.46861			309.9	0.48644
309.8	0.12383			309.8	0.11665			309.8	0.45284			309.8	0.43583								309.8	0.12383			309.8	0.11665			309.8	0.4733			309.8	0.50051
309.7	0.12565			309.7	0.11789			309.7	0.45584			309.7	0.43916								309.7	0.12565			309.7	0.11789			309.7	0.47519			309.7	0.50014
309.6	0.1271			309.6	0.11947			309.6	0.4602			309.6	0.44376								309.6	0.1271			309.6	0.11947			309.6	0.482			309.6	0.51099
309.5	0.12848			309.5	0.12095			309.5	0.46388			309.5	0.44774								309.5	0.12848			309.5	0.12095			309.5	0.49432			309.5	0.51942
309.4	0.12996			309.4	0.12266			309.4	0.46978			309.4	0.45163								309.4	0.12996			309.4	0.12266			309.4	0.48761			309.4	0.51619
309.3	0.13237			309.3	0.12437			309.3	0.4733			309.3	0.45608								309.3	0.13237			309.3	0.12437			309.3	0.49914			309.3	0.52414
309.2	0.13303			309.2	0.12541			309.2	0.47711			309.2	0.45951								309.2	0.13303			309.2	0.12541			309.2	0.50299			309.2	0.53978
309.1	0.13443			309.1	0.12662			309.1	0.48077			309.1	0.46327								309.1	0.13443			309.1	0.12662			309.1	0.51794			309.1	0.54369
309	0.13625			309	0.12813			309	0.4851			309	0.46652								309	0.13625			309	0.12813			309	0.51949			309	0.54594
308.9	0.13794			308.9	0.13032			308.9	0.4894			308.9	0.47078								308.9	0.13794			308.9	0.13032			308.9	0.52772			308.9	0.55817
308.8	0.13925			308.8	0.13174			308.8	0.49253			308.8	0.47411								308.8	0.13925			308.8	0.13174			308.8	0.53081			308.8	0.56132
308.7	0.14064			308.7	0.13264			308.7	0.49516			308.7	0.47829								308.7	0.14064			308.7	0.13264			308.7	0.54018			308.7	0.5648
308.6	0.14196			308.6	0.13414			308.6	0.4997			308.6	0.48201								308.6	0.14196			308.6	0.13414			308.6	0.54537			308.6	0.57452
308.5	0.14342			308.5	0.13598			308.5	0.50364			308.5	0.4854								308.5	0.14342			308.5	0.13598			308.5	0.54456			308.5	0.57416
308.4	0.14546			308.4	0.13618			308.4	0.5058			308.4	0.48841								308.4	0.14546			308.4	0.13618			308.4	0.5577			308.4	0.58078
308.3	0.14592			308.3	0.13833			308.3	0.50956			308.3	0.49202								308.3	0.14592			308.3	0.13833			308.3	0.564			308.3	0.59063
308.2	0.14722			308.2	0.13981			308.2	0.51403			308.2	0.49399								308.2	0.14722			308.2	0.13981			308.2	0.5611			308.2	0.58992
308.1	0.14872			308.1	0.14079			308.1	0.51604			308.1	0.49771								308.1	0.14872			308.1	0.14079			308.1	0.56544			308.1	0.59839
308	0.15063			308	0.14327			308	0.51897			308	0.50097								308	0.15063			308	0.14327			308	0.5697			308	0.6036
307.9	0.15181			307.9	0.14391			307.9	0.52316			307.9	0.50408								307.9	0.15181			307.9	0.14391			307.9	0.57602			307.9	0.61184
307.8	0.15188			307.8	0.14481			307.8	0.52546			307.8	0.50646								307.8	0.15188			307.8	0.14481			307.8	0.57443			307.8	0.60634
307.7	0.15453			307.7	0.14633			307.7	0.52892			307.7	0.51012								307.7	0.15453			307.7	0.14633			307.7	0.58078			307.7	0.61166
307.6	0.15545			307.6	0.14806			307.6	0.53262			307.6	0.51208								307.6	0.15545			307.6	0.14806			307.6	0.59121			307.6	0.61599
307.5	0.15579			307.5	0.14778			307.5	0.53437			307.5	0.51628								307.5	0.15579			307.5	0.14778			307.5	0.58652			307.5	0.62101
307.4	0.15753			307.4	0.14908			307.4	0.53668			307.4	0.51778								307.4	0.15753			307.4	0.14908			307.4	0.5866			307.4	0.62672
307.3	0.159			307.3	0.14966			307.3	0.53963			307.3	0.52166								307.3	0.159			307.3	0.14966			307.3	0.5915			307.3	0.62568
307.2	0.15947			307.2	0.15163			307.2	0.54243			307.2	0.52337								307.2	0.15947			307.2	0.15163			307.2	0.59291			307.2	0.63057
307.1	0.16034			307.1	0.1522			307.1	0.5445			307.1	0.5254								307.1	0.16034			307.1	0.1522			307.1	0.59701			307.1	0.62803
307	0.16144			307	0.15417			307	0.54714			307	0.52663								307	0.16144			307	0.15417			307	0.59892			307	0.64276
306.9	0.16305			306.9	0.1554			306.9	0.54889			306.9	0.52982								306.9	0.16305			306.9	0.1554			306.9	0.60559			306.9	0.63389
306.8	0.1635			306.8	0.15595			306.8	0.55105			306.8	0.53272								306.8	0.1635			306.8	0.15595			306.8	0.61142			306.8	0.63947
306.7	0.16506			306.7	0.1565			306.7	0.55358			306.7	0.53489								306.7	0.16506			306.7	0.1565			306.7	0.606			306.7	0.64144
306.6	0.1657			306.6	0.15734			306.6	0.5561			306.6	0.53699								306.6	0.1657			306.6	0.15734			306.6	0.61844			306.6	0.65502
306.5	0.16669			306.5	0.15818			306.5	0.55838			306.5	0.53962								306.5	0.16669			306.5	0.15818			306.5	0.61157			306.5	0.65204
306.4	0.16772			306.4	0.15984			306.4	0.56076			306.4	0.54048								306.4	0.16772			306.4	0.15984			306.4	0.61276			306.4	0.65345
306.3	0.16868			306.3	0.16113			306.3	0.56363			306.3	0.54224								306.3	0.16868			306.3	0.16113			306.3	0.61675			306.3	0.65008
306.2	0.1691			306.2	0.16052			306.2	0.56413			306.2	0.54459								306.2	0.1691			306.2	0.16052			306.2	0.62158			306.2	0.65476
306.1	0.16992			306.1	0.16197			306.1	0.56636			306.1	0.54634								306.1	0.16992			306.1	0.16197			306.1	0.62116			306.1	0.66313
306	0.17124			306	0.16376			306	0.56853			306	0.54898								306	0.17124			306	0.16376			306	0.62292			306	0.65593
305.9	0.17223			305.9	0.1634			305.9	0.57083			305.9	0.55026								305.9	0.17223			305.9	0.1634			305.9	0.63465			305.9	0.6658
305.8	0.17371			305.8	0.16424			305.8	0.57282			305.8	0.55315								305.8	0.17371			305.8	0.16424			305.8	0.62228			305.8	0.66519
305.7	0.17375			305.7	0.16475			305.7	0.57631			305.7	0.55498								305.7	0.17375			305.7	0.16475			305.7	0.62946			305.7	0.66506
305.6	0.17467			305.6	0.16605			305.6	0.57656			305.6	0.556								305.6	0.17467			305.6	0.16605			305.6	0.63636			305.6	0.6666
305.5	0.17503			305.5	0.16705			305.5	0.5784			305.5	0.55735								305.5	0.17503			305.5	0.16705			305.5	0.63371			305.5	0.67773
305.4	0.17546			305.4	0.16757			305.4	0.58087			305.4	0.56026								305.4	0.17546			305.4	0.16757			305.4	0.64071			305.4	0.67365
305.3	0.17685			305.3	0.16857			305.3	0.58136			305.3	0.56077								305.3	0.17685			305.3	0.16857			305.3	0.62666			305.3	0.67
305.2	0.17827			305.2	0.16818			305.2	0.58418			305.2	0.56394								305.2	0.17827			305.2	0.16818			305.2	0.63652			305.2	0.68016
305.1	0.17787			305.1	0.17147			305.1	0.58496			305.1	0.5649								305.1	0.17787			305.1	0.17147			305.1	0.64498			305.1	0.68028
305	0.17933			305	0.17106			305	0.58743			305	0.56675								305	0.17933			305	0.17106			305	0.64458			305	0.68385
304.9	0.18151			304.9	0.17148			304.9	0.59005			304.9	0.56871								304.9	0.18151			304.9	0.17148			304.9	0.6556			304.9	0.68857
304.8	0.18105			304.8	0.17314			304.8	0.59112			304.8	0.56964								304.8	0.18105			304.8	0.17314			304.8	0.65224			304.8	0.69245
304.7	0.1808			304.7	0.17299			304.7	0.59156			304.7	0.57093								304.7	0.1808			304.7	0.17299			304.7	0.64644			304.7	0.68316
304.6	0.18272			304.6	0.17322			304.6	0.59461			304.6	0.5721								304.6	0.18272			304.6	0.17322			304.6	0.65373			304.6	0.69682
304.5	0.18286			304.5	0.17521			304.5	0.59549			304.5	0.57399								304.5	0.18286			304.5	0.17521			304.5	0.6533			304.5	0.69897
304.4	0.18385			304.4	0.17484			304.4	0.59639			304.4	0.57601								304.4	0.18385			304.4	0.17484			304.4	0.66305			304.4	0.69703
304.3	0.1835			304.3	0.17525			304.3	0.59777			304.3	0.57753								304.3	0.1835			304.3	0.17525			304.3	0.66735			304.3	0.70219
304.2	0.18466			304.2	0.17623			304.2	0.59989			304.2	0.57822								304.2	0.18466			304.2	0.17623			304.2	0.66325			304.2	0.70122
304.1	0.18448			304.1	0.17602			304.1	0.60086			304.1	0.57946								304.1	0.18448			304.1	0.17602			304.1	0.66752			304.1	0.70299
304	0.18747			304	0.17761			304	0.60291			304	0.58173								304	0.18747			304	0.17761			304	0.6553			304	0.69755
303.9	0.18668			303.9	0.17814			303.9	0.60419			303.9	0.58381								303.9	0.18668			303.9	0.17814			303.9	0.66978			303.9	0.70621
303.8	0.18821			303.8	0.17865			303.8	0.60623			303.8	0.58393								303.8	0.18821			303.8	0.17865			303.8	0.65748			303.8	0.70837
303.7	0.18809			303.7	0.17876			303.7	0.60709			303.7	0.58506								303.7	0.18809			303.7	0.17876			303.7	0.66778			303.7	0.70973
303.6	0.18891			303.6	0.17973			303.6	0.60801			303.6	0.58783								303.6	0.18891			303.6	0.17973			303.6	0.67936			303.6	0.71404
303.5	0.18951			303.5	0.18028			303.5	0.60943			303.5	0.58862								303.5	0.18951			303.5	0.18028			303.5	0.67981			303.5	0.71345
303.4	0.18933			303.4	0.18072			303.4	0.61199			303.4	0.58884								303.4	0.18933			303.4	0.18072			303.4	0.68034			303.4	0.72598
303.3	0.1907			303.3	0.18229			303.3	0.6126			303.3	0.59128								303.3	0.1907			303.3	0.18229			303.3	0.68085			303.3	0.72382
303.2	0.19094			303.2	0.18191			303.2	0.61369			303.2	0.59135								303.2	0.19094			303.2	0.18191			303.2	0.68196			303.2	0.71536
303.1	0.19133			303.1	0.18318			303.1	0.61468			303.1	0.59319								303.1	0.19133			303.1	0.18318			303.1	0.68033			303.1	0.71727
303	0.19247			303	0.18342			303	0.61649			303	0.59483								303	0.19247			303	0.18342			303	0.68359			303	0.71937
302.9	0.19391			302.9	0.18444			302.9	0.61808			302.9	0.59577								302.9	0.19391			302.9	0.18444			302.9	0.68052			302.9	0.72731
302.8	0.19385			302.8	0.18422			302.8	0.61927			302.8	0.59638								302.8	0.19385			302.8	0.18422			302.8	0.68324			302.8	0.72553
302.7	0.19458			302.7	0.18552			302.7	0.62003			302.7	0.59764								302.7	0.19458			302.7	0.18552			302.7	0.68013			302.7	0.72909
302.6	0.19409			302.6	0.18592			302.6	0.62098			302.6	0.59841								302.6	0.19409			302.6	0.18592			302.6	0.68899			302.6	0.72817
302.5	0.1959			302.5	0.18625			302.5	0.62262			302.5	0.60024								302.5	0.1959			302.5	0.18625			302.5	0.69358			302.5	0.73289
302.4	0.19535			302.4	0.18638			302.4	0.62269			302.4	0.60068								302.4	0.19535			302.4	0.18638			302.4	0.68951			302.4	0.73344
302.3	0.19559			302.3	0.18762			302.3	0.62396			302.3	0.6025								302.3	0.19559			302.3	0.18762			302.3	0.68859			302.3	0.72574
302.2	0.19648			302.2	0.18762			302.2	0.62522			302.2	0.60364								302.2	0.19648			302.2	0.18762			302.2	0.68549			302.2	0.73752
302.1	0.19743			302.1	0.18861			302.1	0.62579			302.1	0.60394								302.1	0.19743			302.1	0.18861			302.1	0.69626			302.1	0.74179
302	0.19826			302	0.18899			302	0.62758			302	0.60613								302	0.19826			302	0.18899			302	0.68716			302	0.71865
301.9	0.19839			301.9	0.18951			301.9	0.62789			301.9	0.60643								301.9	0.19839			301.9	0.18951			301.9	0.69014			301.9	0.73918
301.8	0.1991			301.8	0.18883			301.8	0.62987			301.8	0.60824								301.8	0.1991			301.8	0.18883			301.8	0.68953			301.8	0.72407
301.7	0.19897			301.7	0.19046			301.7	0.63011			301.7	0.61028								301.7	0.19897			301.7	0.19046			301.7	0.68974			301.7	0.73357
301.6	0.20013			301.6	0.18998			301.6	0.63102			301.6	0.6101								301.6	0.20013			301.6	0.18998			301.6	0.69457			301.6	0.72499
301.5	0.20061			301.5	0.1908			301.5	0.63297			301.5	0.61048								301.5	0.20061			301.5	0.1908			301.5	0.68732			301.5	0.73824
301.4	0.20042			301.4	0.19099			301.4	0.63355			301.4	0.61156								301.4	0.20042			301.4	0.19099			301.4	0.68963			301.4	0.73727
301.3	0.20156			301.3	0.19205			301.3	0.63537			301.3	0.61364								301.3	0.20156			301.3	0.19205			301.3	0.68978			301.3	0.74044
301.2	0.20133			301.2	0.19236			301.2	0.63565			301.2	0.61427								301.2	0.20133			301.2	0.19236			301.2	0.70302			301.2	0.74208
301.1	0.20287			301.1	0.19282			301.1	0.63726			301.1	0.61441								301.1	0.20287			301.1	0.19282			301.1	0.69869			301.1	0.74312
301	0.20331			301	0.19375			301	0.63759			301	0.61594								301	0.20331			301	0.19375			301	0.70627			301	0.73999
300.9	0.2033			300.9	0.19433			300.9	0.63938			300.9	0.61732								300.9	0.2033			300.9	0.19433			300.9	0.69252			300.9	0.74566
300.8	0.20406			300.8	0.19518			300.8	0.63984			300.8	0.61911								300.8	0.20406			300.8	0.19518			300.8	0.69856			300.8	0.74491
300.7	0.20409			300.7	0.19626			300.7	0.64179			300.7	0.61937								300.7	0.20409			300.7	0.19626			300.7	0.69512			300.7	0.74102
300.6	0.20513			300.6	0.1965			300.6	0.64279			300.6	0.62153								300.6	0.20513			300.6	0.1965			300.6	0.70852			300.6	0.74529
300.5	0.20549			300.5	0.19737			300.5	0.6432			300.5	0.622								300.5	0.20549			300.5	0.19737			300.5	0.71223			300.5	0.74681
300.4	0.20611			300.4	0.19695			300.4	0.6454			300.4	0.62272								300.4	0.20611			300.4	0.19695			300.4	0.70149			300.4	0.75926
300.3	0.20712			300.3	0.19763			300.3	0.64675			300.3	0.62415								300.3	0.20712			300.3	0.19763			300.3	0.70317			300.3	0.75591
300.2	0.20718			300.2	0.19833			300.2	0.64745			300.2	0.62531								300.2	0.20718			300.2	0.19833			300.2	0.71216			300.2	0.75859
300.1	0.20755			300.1	0.19814			300.1	0.64806			300.1	0.62711								300.1	0.20755			300.1	0.19814			300.1	0.71489			300.1	0.75046
300	0.20828			300	0.19939			300	0.65133			300	0.62877								300	0.20828			300	0.19939			300	0.71586			300	0.75307
299.9	0.21037			299.9	0.19982			299.9	0.65135			299.9	0.63008								299.9	0.21037			299.9	0.19982			299.9	0.71707			299.9	0.76667
299.8	0.2097			299.8	0.20104			299.8	0.65203			299.8	0.63172								299.8	0.2097			299.8	0.20104			299.8	0.70921			299.8	0.75218
299.7	0.21051			299.7	0.20088			299.7	0.65502			299.7	0.63173								299.7	0.21051			299.7	0.20088			299.7	0.72109			299.7	0.76947
299.6	0.21144			299.6	0.20097			299.6	0.65434			299.6	0.63307								299.6	0.21144			299.6	0.20097			299.6	0.7267			299.6	0.76629
299.5	0.21157			299.5	0.20262			299.5	0.65672			299.5	0.6341								299.5	0.21157			299.5	0.20262			299.5	0.7175			299.5	0.76424
299.4	0.21314			299.4	0.20272			299.4	0.65924			299.4	0.63598								299.4	0.21314			299.4	0.20272			299.4	0.71413			299.4	0.75933
299.3	0.21278			299.3	0.20363			299.3	0.65851			299.3	0.63699								299.3	0.21278			299.3	0.20363			299.3	0.72855			299.3	0.76782
299.2	0.21364			299.2	0.20453			299.2	0.65943			299.2	0.63808								299.2	0.21364			299.2	0.20453			299.2	0.73069			299.2	0.78415
299.1	0.21422			299.1	0.20524			299.1	0.66198			299.1	0.63991								299.1	0.21422			299.1	0.20524			299.1	0.72691			299.1	0.78028
299	0.2149			299	0.20555			299	0.66266			299	0.64136								299	0.2149			299	0.20555			299	0.73514			299	0.78325
298.9	0.2162			298.9	0.20683			298.9	0.66539			298.9	0.64098								298.9	0.2162			298.9	0.20683			298.9	0.73762			298.9	0.78046
298.8	0.21636			298.8	0.20651			298.8	0.66627			298.8	0.64367								298.8	0.21636			298.8	0.20651			298.8	0.73581			298.8	0.7941
298.7	0.21763			298.7	0.20757			298.7	0.66789			298.7	0.6461								298.7	0.21763			298.7	0.20757			298.7	0.75054			298.7	0.79344
298.6	0.21693			298.6	0.20783			298.6	0.669			298.6	0.64509								298.6	0.21693			298.6	0.20783			298.6	0.74719			298.6	0.78619
298.5	0.21854			298.5	0.20868			298.5	0.67023			298.5	0.64769								298.5	0.21854			298.5	0.20868			298.5	0.7537			298.5	0.79246
298.4	0.21905			298.4	0.20973			298.4	0.67189			298.4	0.64787								298.4	0.21905			298.4	0.20973			298.4	0.74937			298.4	0.8062
298.3	0.2199			298.3	0.20952			298.3	0.67293			298.3	0.65003								298.3	0.2199			298.3	0.20952			298.3	0.76043			298.3	0.80323
298.2	0.22104			298.2	0.21048			298.2	0.67484			298.2	0.65081								298.2	0.22104			298.2	0.21048			298.2	0.76284			298.2	0.79905
298.1	0.22099			298.1	0.21149			298.1	0.67573			298.1	0.65235								298.1	0.22099			298.1	0.21149			298.1	0.76264			298.1	0.80172
298	0.22072			298	0.21186			298	0.67691			298	0.65306								298	0.22072			298	0.21186			298	0.75739			298	0.80544
297.9	0.22204			297.9	0.21214			297.9	0.67758			297.9	0.65501								297.9	0.22204			297.9	0.21214			297.9	0.76479			297.9	0.81181
297.8	0.22271			297.8	0.21302			297.8	0.67826			297.8	0.65487								297.8	0.22271			297.8	0.21302			297.8	0.76575			297.8	0.82313
297.7	0.22452			297.7	0.21344			297.7	0.68033			297.7	0.65673								297.7	0.22452			297.7	0.21344			297.7	0.76815			297.7	0.81624
297.6	0.22447			297.6	0.21323			297.6	0.68019			297.6	0.65704								297.6	0.22447			297.6	0.21323			297.6	0.77837			297.6	0.82032
297.5	0.22443			297.5	0.21481			297.5	0.68196			297.5	0.65916								297.5	0.22443			297.5	0.21481			297.5	0.7739			297.5	0.81627
297.4	0.22521			297.4	0.21513			297.4	0.68193			297.4	0.66031								297.4	0.22521			297.4	0.21513			297.4	0.77824			297.4	0.82409
297.3	0.22588			297.3	0.21541			297.3	0.68356			297.3	0.65835								297.3	0.22588			297.3	0.21541			297.3	0.77712			297.3	0.82032
297.2	0.22657			297.2	0.21581			297.2	0.68417			297.2	0.66053								297.2	0.22657			297.2	0.21581			297.2	0.77866			297.2	0.83244
297.1	0.22695			297.1	0.21715			297.1	0.68525			297.1	0.66021								297.1	0.22695			297.1	0.21715			297.1	0.78751			297.1	0.83367
297	0.22726			297	0.21757			297	0.68563			297	0.66273								297	0.22726			297	0.21757			297	0.78025			297	0.83018
296.9	0.22734			296.9	0.21719			296.9	0.68587			296.9	0.66217								296.9	0.22734			296.9	0.21719			296.9	0.78121			296.9	0.83724
296.8	0.2276			296.8	0.21737			296.8	0.6856			296.8	0.66317								296.8	0.2276			296.8	0.21737			296.8	0.78233			296.8	0.8316
296.7	0.22763			296.7	0.21806			296.7	0.6869			296.7	0.66294								296.7	0.22763			296.7	0.21806			296.7	0.78619			296.7	0.83555
296.6	0.22829			296.6	0.21803			296.6	0.68634			296.6	0.66299								296.6	0.22829			296.6	0.21803			296.6	0.78374			296.6	0.82696
296.5	0.22857			296.5	0.21925			296.5	0.68688			296.5	0.66296								296.5	0.22857			296.5	0.21925			296.5	0.78033			296.5	0.84282
296.4	0.22882			296.4	0.21972			296.4	0.68738			296.4	0.66319								296.4	0.22882			296.4	0.21972			296.4	0.78275			296.4	0.84027
296.3	0.22863			296.3	0.21937			296.3	0.68599			296.3	0.6635								296.3	0.22863			296.3	0.21937			296.3	0.77651			296.3	0.83445
296.2	0.22933			296.2	0.21947			296.2	0.68699			296.2	0.66408								296.2	0.22933			296.2	0.21947			296.2	0.78129			296.2	0.84548
296.1	0.22922			296.1	0.21929			296.1	0.68508			296.1	0.66367								296.1	0.22922			296.1	0.21929			296.1	0.79074			296.1	0.84181
296	0.23046			296	0.21912			296	0.68757			296	0.66412								296	0.23046			296	0.21912			296	0.77846			296	0.83996
295.9	0.22921			295.9	0.21949			295.9	0.68534			295.9	0.66393								295.9	0.22921			295.9	0.21949			295.9	0.78526			295.9	0.83096
295.8	0.22978			295.8	0.21992			295.8	0.68552			295.8	0.66291								295.8	0.22978			295.8	0.21992			295.8	0.78147			295.8	0.83608
295.7	0.22932			295.7	0.21999			295.7	0.68453			295.7	0.66307								295.7	0.22932			295.7	0.21999			295.7	0.78414			295.7	0.82952
295.6	0.23028			295.6	0.22004			295.6	0.68361			295.6	0.66108								295.6	0.23028			295.6	0.22004			295.6	0.78088			295.6	0.84231
295.5	0.2295			295.5	0.22031			295.5	0.68372			295.5	0.66151								295.5	0.2295			295.5	0.22031			295.5	0.78071			295.5	0.83525
295.4	0.22988			295.4	0.21963			295.4	0.68194			295.4	0.65982								295.4	0.22988			295.4	0.21963			295.4	0.77717			295.4	0.83814
295.3	0.2298			295.3	0.21964			295.3	0.68094			295.3	0.66059								295.3	0.2298			295.3	0.21964			295.3	0.78544			295.3	0.82214
295.2	0.22957			295.2	0.21904			295.2	0.67948			295.2	0.65887								295.2	0.22957			295.2	0.21904			295.2	0.76964			295.2	0.82426
295.1	0.22861			295.1	0.2203			295.1	0.68033			295.1	0.65726								295.1	0.22861			295.1	0.2203			295.1	0.76495			295.1	0.82471
295	0.22848			295	0.21929			295	0.67763			295	0.6566								295	0.22848			295	0.21929			295	0.77601			295	0.827
294.9	0.22891			294.9	0.21982			294.9	0.67754			294.9	0.65685								294.9	0.22891			294.9	0.21982			294.9	0.76908			294.9	0.8131
294.8	0.22813			294.8	0.21832			294.8	0.67507			294.8	0.65419								294.8	0.22813			294.8	0.21832			294.8	0.76988			294.8	0.8209
294.7	0.22766			294.7	0.21857			294.7	0.67459			294.7	0.65351								294.7	0.22766			294.7	0.21857			294.7	0.76961			294.7	0.82163
294.6	0.22653			294.6	0.21811			294.6	0.67236			294.6	0.652								294.6	0.22653			294.6	0.21811			294.6	0.7562			294.6	0.81436
294.5	0.22624			294.5	0.2178			294.5	0.67191			294.5	0.64978								294.5	0.22624			294.5	0.2178			294.5	0.7611			294.5	0.82136
294.4	0.22633			294.4	0.21782			294.4	0.67088			294.4	0.64923								294.4	0.22633			294.4	0.21782			294.4	0.7589			294.4	0.81314
294.3	0.22584			294.3	0.21606			294.3	0.66858			294.3	0.64891								294.3	0.22584			294.3	0.21606			294.3	0.75171			294.3	0.80501
294.2	0.22534			294.2	0.2168			294.2	0.66689			294.2	0.64702								294.2	0.22534			294.2	0.2168			294.2	0.75917			294.2	0.80861
294.1	0.22475			294.1	0.21657			294.1	0.6654			294.1	0.64505								294.1	0.22475			294.1	0.21657			294.1	0.75606			294.1	0.80049
294	0.22474			294	0.21494			294	0.664			294	0.64458								294	0.22474			294	0.21494			294	0.73519			294	0.79043
293.9	0.22438			293.9	0.21531			293.9	0.66169			293.9	0.64302								293.9	0.22438			293.9	0.21531			293.9	0.7445			293.9	0.79127
293.8	0.22313			293.8	0.21369			293.8	0.66156			293.8	0.63965								293.8	0.22313			293.8	0.21369			293.8	0.74418			293.8	0.79529
293.7	0.22314			293.7	0.21473			293.7	0.65864			293.7	0.63845								293.7	0.22314			293.7	0.21473			293.7	0.7334			293.7	0.7893
293.6	0.2221			293.6	0.2139			293.6	0.65661			293.6	0.63691								293.6	0.2221			293.6	0.2139			293.6	0.72725			293.6	0.78103
293.5	0.2215			293.5	0.21288			293.5	0.65503			293.5	0.63545								293.5	0.2215			293.5	0.21288			293.5	0.73499			293.5	0.78382
293.4	0.22037			293.4	0.21251			293.4	0.65268			293.4	0.63382								293.4	0.22037			293.4	0.21251			293.4	0.72911			293.4	0.78227
293.3	0.22092			293.3	0.21105			293.3	0.65076			293.3	0.63164								293.3	0.22092			293.3	0.21105			293.3	0.72259			293.3	0.77102
293.2	0.2197			293.2	0.21082			293.2	0.64994			293.2	0.62948								293.2	0.2197			293.2	0.21082			293.2	0.72671			293.2	0.77416
293.1	0.21842			293.1	0.21091			293.1	0.64647			293.1	0.62803								293.1	0.21842			293.1	0.21091			293.1	0.72025			293.1	0.76266
293	0.21786			293	0.20911			293	0.64547			293	0.62568								293	0.21786			293	0.20911			293	0.71965			293	0.76638
292.9	0.21733			292.9	0.20944			292.9	0.643			292.9	0.62519								292.9	0.21733			292.9	0.20944			292.9	0.70898			292.9	0.75988
292.8	0.2163			292.8	0.20942			292.8	0.64089			292.8	0.6215								292.8	0.2163			292.8	0.20942			292.8	0.70809			292.8	0.75693
292.7	0.21516			292.7	0.2074			292.7	0.63768			292.7	0.62025								292.7	0.21516			292.7	0.2074			292.7	0.70618			292.7	0.75591
292.6	0.21483			292.6	0.2058			292.6	0.6358			292.6	0.6183								292.6	0.21483			292.6	0.2058			292.6	0.69646			292.6	0.74863
292.5	0.21396			292.5	0.20631			292.5	0.63315			292.5	0.6162								292.5	0.21396			292.5	0.20631			292.5	0.69678			292.5	0.7455
292.4	0.21289			292.4	0.20599			292.4	0.63143			292.4	0.61437								292.4	0.21289			292.4	0.20599			292.4	0.6985			292.4	0.74333
292.3	0.21345			292.3	0.20512			292.3	0.62854			292.3	0.61196								292.3	0.21345			292.3	0.20512			292.3	0.69117			292.3	0.73454
292.2	0.21149			292.2	0.20348			292.2	0.6262			292.2	0.6105								292.2	0.21149			292.2	0.20348			292.2	0.68734			292.2	0.72689
292.1	0.21019			292.1	0.20291			292.1	0.62359			292.1	0.60731								292.1	0.21019			292.1	0.20291			292.1	0.67862			292.1	0.72718
292	0.20914			292	0.20242			292	0.62084			292	0.60602								292	0.20914			292	0.20242			292	0.67717			292	0.72202
291.9	0.20909			291.9	0.20105			291.9	0.61923			291.9	0.60305								291.9	0.20909			291.9	0.20105			291.9	0.67423			291.9	0.72119
291.8	0.20886			291.8	0.20025			291.8	0.61715			291.8	0.60171								291.8	0.20886			291.8	0.20025			291.8	0.67059			291.8	0.71564
291.7	0.20793			291.7	0.19908			291.7	0.61582			291.7	0.59757								291.7	0.20793			291.7	0.19908			291.7	0.66278			291.7	0.71279
291.6	0.20573			291.6	0.19877			291.6	0.61205			291.6	0.59672								291.6	0.20573			291.6	0.19877			291.6	0.66747			291.6	0.71536
291.5	0.20525			291.5	0.19834			291.5	0.60971			291.5	0.59482								291.5	0.20525			291.5	0.19834			291.5	0.66034			291.5	0.71049
291.4	0.20469			291.4	0.19662			291.4	0.60681			291.4	0.59185								291.4	0.20469			291.4	0.19662			291.4	0.65406			291.4	0.70879
291.3	0.20319			291.3	0.1962			291.3	0.60525			291.3	0.58982								291.3	0.20319			291.3	0.1962			291.3	0.65522			291.3	0.70408
291.2	0.20227			291.2	0.19543			291.2	0.60237			291.2	0.58845								291.2	0.20227			291.2	0.19543			291.2	0.65318			291.2	0.69518
291.1	0.2025			291.1	0.19479			291.1	0.60051			291.1	0.58489								291.1	0.2025			291.1	0.19479			291.1	0.64899			291.1	0.69481
291	0.20224			291	0.19376			291	0.59849			291	0.58458								291	0.20224			291	0.19376			291	0.64338			291	0.69256
290.9	0.19964			290.9	0.19181			290.9	0.59466			290.9	0.58182								290.9	0.19964			290.9	0.19181			290.9	0.64076			290.9	0.6831
290.8	0.19844			290.8	0.19167			290.8	0.59323			290.8	0.5787								290.8	0.19844			290.8	0.19167			290.8	0.63281			290.8	0.68087
290.7	0.19753			290.7	0.19039			290.7	0.58968			290.7	0.57682								290.7	0.19753			290.7	0.19039			290.7	0.62851			290.7	0.68078
290.6	0.19754			290.6	0.19014			290.6	0.58722			290.6	0.57421								290.6	0.19754			290.6	0.19014			290.6	0.63667			290.6	0.67146
290.5	0.1966			290.5	0.18872			290.5	0.58464			290.5	0.57109								290.5	0.1966			290.5	0.18872			290.5	0.62696			290.5	0.68114
290.4	0.19487			290.4	0.18772			290.4	0.58271			290.4	0.56995								290.4	0.19487			290.4	0.18772			290.4	0.6219			290.4	0.67155
290.3	0.19355			290.3	0.18736			290.3	0.57819			290.3	0.56686								290.3	0.19355			290.3	0.18736			290.3	0.62217			290.3	0.65569
290.2	0.19328			290.2	0.18624			290.2	0.57779			290.2	0.56506								290.2	0.19328			290.2	0.18624			290.2	0.61351			290.2	0.66427
290.1	0.19181			290.1	0.18478			290.1	0.57443			290.1	0.56282								290.1	0.19181			290.1	0.18478			290.1	0.61002			290.1	0.65542
290	0.19107			290	0.18409			290	0.57213			290	0.55965								290	0.19107			290	0.18409			290	0.60858			290	0.64881
289.9	0.19007			289.9	0.18194			289.9	0.56949			289.9	0.55871								289.9	0.19007			289.9	0.18194			289.9	0.60082			289.9	0.64248
289.8	0.18933			289.8	0.18211			289.8	0.56808			289.8	0.55573								289.8	0.18933			289.8	0.18211			289.8	0.60421			289.8	0.63255
289.7	0.18777			289.7	0.18127			289.7	0.56449			289.7	0.5525								289.7	0.18777			289.7	0.18127			289.7	0.5906			289.7	0.63829
289.6	0.18706			289.6	0.1799			289.6	0.56245			289.6	0.55128								289.6	0.18706			289.6	0.1799			289.6	0.59227			289.6	0.63546
289.5	0.18598			289.5	0.17999			289.5	0.56002			289.5	0.54815								289.5	0.18598			289.5	0.17999			289.5	0.58334			289.5	0.63241
289.4	0.1853			289.4	0.17743			289.4	0.55807			289.4	0.54672								289.4	0.1853			289.4	0.17743			289.4	0.58105			289.4	0.61857
289.3	0.18394			289.3	0.17704			289.3	0.55484			289.3	0.54453								289.3	0.18394			289.3	0.17704			289.3	0.58839			289.3	0.62488
289.2	0.18289			289.2	0.17728			289.2	0.55225			289.2	0.54161								289.2	0.18289			289.2	0.17728			289.2	0.58244			289.2	0.62499
289.1	0.18217			289.1	0.17494			289.1	0.54915			289.1	0.53915								289.1	0.18217			289.1	0.17494			289.1	0.57808			289.1	0.61389
289	0.18103			289	0.17436			289	0.54625			289	0.53652								289	0.18103			289	0.17436			289	0.56703			289	0.61298
288.9	0.18053			288.9	0.1735			288.9	0.5452			288.9	0.5349								288.9	0.18053			288.9	0.1735			288.9	0.57087			288.9	0.60915
288.8	0.17886			288.8	0.17148			288.8	0.54249			288.8	0.53301								288.8	0.17886			288.8	0.17148			288.8	0.56187			288.8	0.60239
288.7	0.17855			288.7	0.17117			288.7	0.53928			288.7	0.53055								288.7	0.17855			288.7	0.17117			288.7	0.56677			288.7	0.61001
288.6	0.17714			288.6	0.16964			288.6	0.53567			288.6	0.52867								288.6	0.17714			288.6	0.16964			288.6	0.55753			288.6	0.60023
288.5	0.17604			288.5	0.16968			288.5	0.53397			288.5	0.52644								288.5	0.17604			288.5	0.16968			288.5	0.55124			288.5	0.59447
288.4	0.17529			288.4	0.16824			288.4	0.53149			288.4	0.52413								288.4	0.17529			288.4	0.16824			288.4	0.55182			288.4	0.58674
288.3	0.17389			288.3	0.16799			288.3	0.52854			288.3	0.52206								288.3	0.17389			288.3	0.16799			288.3	0.55324			288.3	0.58696
288.2	0.1728			288.2	0.16695			288.2	0.52575			288.2	0.51965								288.2	0.1728			288.2	0.16695			288.2	0.54609			288.2	0.58584
288.1	0.17258			288.1	0.16606			288.1	0.52457			288.1	0.51764								288.1	0.17258			288.1	0.16606			288.1	0.54248			288.1	0.58336
288	0.17123			288	0.16458			288	0.52211			288	0.51527								288	0.17123			288	0.16458			288	0.53681			288	0.57466
287.9	0.17054			287.9	0.16367			287.9	0.52078			287.9	0.51303								287.9	0.17054			287.9	0.16367			287.9	0.52716			287.9	0.56321
287.8	0.16938			287.8	0.16275			287.8	0.51773			287.8	0.51234								287.8	0.16938			287.8	0.16275			287.8	0.53236			287.8	0.56162
287.7	0.16808			287.7	0.16177			287.7	0.51442			287.7	0.5083								287.7	0.16808			287.7	0.16177			287.7	0.52777			287.7	0.56431
287.6	0.16601			287.6	0.16001			287.6	0.51278			287.6	0.50794								287.6	0.16601			287.6	0.16001			287.6	0.52009			287.6	0.55421
287.5	0.16637			287.5	0.16109			287.5	0.51127			287.5	0.50558								287.5	0.16637			287.5	0.16109			287.5	0.51696			287.5	0.55786
287.4	0.166			287.4	0.16019			287.4	0.50843			287.4	0.50287								287.4	0.166			287.4	0.16019			287.4	0.51749			287.4	0.55256
287.3	0.16423			287.3	0.15857			287.3	0.50669			287.3	0.50081								287.3	0.16423			287.3	0.15857			287.3	0.52296			287.3	0.55726
287.2	0.16346			287.2	0.15684			287.2	0.50422			287.2	0.49986								287.2	0.16346			287.2	0.15684			287.2	0.51433			287.2	0.55175
287.1	0.16312			287.1	0.15702			287.1	0.50206			287.1	0.49732								287.1	0.16312			287.1	0.15702			287.1	0.51332			287.1	0.54366
287	0.16123			287	0.15562			287	0.49963			287	0.49639								287	0.16123			287	0.15562			287	0.51006			287	0.54151
286.9	0.16064			286.9	0.15354			286.9	0.49787			286.9	0.49396								286.9	0.16064			286.9	0.15354			286.9	0.49864			286.9	0.53803
286.8	0.15984			286.8	0.15464			286.8	0.49599			286.8	0.49174								286.8	0.15984			286.8	0.15464			286.8	0.50753			286.8	0.53634
286.7	0.15927			286.7	0.15317			286.7	0.4938			286.7	0.48919								286.7	0.15927			286.7	0.15317			286.7	0.49752			286.7	0.53393
286.6	0.15767			286.6	0.15214			286.6	0.49068			286.6	0.48806								286.6	0.15767			286.6	0.15214			286.6	0.49535			286.6	0.53524
286.5	0.15754			286.5	0.15071			286.5	0.48991			286.5	0.48612								286.5	0.15754			286.5	0.15071			286.5	0.50261			286.5	0.52482
286.4	0.15595			286.4	0.15041			286.4	0.48746			286.4	0.48436								286.4	0.15595			286.4	0.15041			286.4	0.49915			286.4	0.53349
286.3	0.15428			286.3	0.1496			286.3	0.48536			286.3	0.48243								286.3	0.15428			286.3	0.1496			286.3	0.4944			286.3	0.5274
286.2	0.15391			286.2	0.14861			286.2	0.48339			286.2	0.48069								286.2	0.15391			286.2	0.14861			286.2	0.48137			286.2	0.52224
286.1	0.15358			286.1	0.14876			286.1	0.48072			286.1	0.47876								286.1	0.15358			286.1	0.14876			286.1	0.49056			286.1	0.51728
286	0.15273			286	0.1471			286	0.47929			286	0.47798								286	0.15273			286	0.1471			286	0.48729			286	0.51587
285.9	0.15165			285.9	0.14565			285.9	0.47734			285.9	0.47556								285.9	0.15165			285.9	0.14565			285.9	0.48041			285.9	0.51751
285.8	0.15001			285.8	0.14565			285.8	0.47504			285.8	0.47392								285.8	0.15001			285.8	0.14565			285.8	0.47981			285.8	0.52159
285.7	0.1492			285.7	0.14413			285.7	0.47345			285.7	0.4723								285.7	0.1492			285.7	0.14413			285.7	0.4754			285.7	0.51264
285.6	0.14845			285.6	0.1433			285.6	0.47092			285.6	0.47067								285.6	0.14845			285.6	0.1433			285.6	0.48175			285.6	0.50816
285.5	0.148			285.5	0.14304			285.5	0.46919			285.5	0.46953								285.5	0.148			285.5	0.14304			285.5	0.47675			285.5	0.49735
285.4	0.14664			285.4	0.14229			285.4	0.46742			285.4	0.46726								285.4	0.14664			285.4	0.14229			285.4	0.46455			285.4	0.4989
285.3	0.14595			285.3	0.1412			285.3	0.46571			285.3	0.46552								285.3	0.14595			285.3	0.1412			285.3	0.46388			285.3	0.49945
285.2	0.14555			285.2	0.14058			285.2	0.46322			285.2	0.46435								285.2	0.14555			285.2	0.14058			285.2	0.47154			285.2	0.50306
285.1	0.14416			285.1	0.13998			285.1	0.46123			285.1	0.46254								285.1	0.14416			285.1	0.13998			285.1	0.46648			285.1	0.4953
285	0.14369			285	0.13904			285	0.46069			285	0.46032								285	0.14369			285	0.13904			285	0.45929			285	0.4959
284.9	0.14253			284.9	0.1377			284.9	0.45731			284.9	0.45812								284.9	0.14253			284.9	0.1377			284.9	0.45823			284.9	0.48963
284.8	0.14196			284.8	0.1371			284.8	0.45699			284.8	0.45753								284.8	0.14196			284.8	0.1371			284.8	0.46156			284.8	0.4879
284.7	0.14046			284.7	0.13611			284.7	0.45511			284.7	0.45569								284.7	0.14046			284.7	0.13611			284.7	0.45277			284.7	0.47988
284.6	0.14025			284.6	0.13543			284.6	0.4527			284.6	0.45428								284.6	0.14025			284.6	0.13543			284.6	0.44641			284.6	0.47892
284.5	0.13886			284.5	0.13483			284.5	0.45065			284.5	0.45286								284.5	0.13886			284.5	0.13483			284.5	0.44809			284.5	0.47628
284.4	0.13757			284.4	0.13406			284.4	0.44873			284.4	0.45206								284.4	0.13757			284.4	0.13406			284.4	0.44969			284.4	0.47659
284.3	0.13726			284.3	0.13247			284.3	0.44703			284.3	0.45013								284.3	0.13726			284.3	0.13247			284.3	0.43857			284.3	0.47829
284.2	0.13627			284.2	0.13243			284.2	0.44561			284.2	0.44783								284.2	0.13627			284.2	0.13243			284.2	0.44006			284.2	0.46978
284.1	0.13625			284.1	0.13083			284.1	0.44464			284.1	0.4473								284.1	0.13625			284.1	0.13083			284.1	0.44523			284.1	0.46686
284	0.13471			284	0.13119			284	0.44204			284	0.44609								284	0.13471			284	0.13119			284	0.44108			284	0.4641
283.9	0.134			283.9	0.12918			283.9	0.43995			283.9	0.44363								283.9	0.134			283.9	0.12918			283.9	0.44007			283.9	0.46982
283.8	0.13293			283.8	0.1292			283.8	0.43846			283.8	0.44201								283.8	0.13293			283.8	0.1292			283.8	0.44015			283.8	0.47187
283.7	0.13223			283.7	0.12745			283.7	0.4369			283.7	0.44032								283.7	0.13223			283.7	0.12745			283.7	0.44022			283.7	0.462
283.6	0.13131			283.6	0.1272			283.6	0.43531			283.6	0.43864								283.6	0.13131			283.6	0.1272			283.6	0.43488			283.6	0.46337
283.5	0.12996			283.5	0.12651			283.5	0.43345			283.5	0.43817								283.5	0.12996			283.5	0.12651			283.5	0.43215			283.5	0.45518
283.4	0.12955			283.4	0.12574			283.4	0.43208			283.4	0.43611								283.4	0.12955			283.4	0.12574			283.4	0.42497			283.4	0.46099
283.3	0.12885			283.3	0.12514			283.3	0.43073			283.3	0.43523								283.3	0.12885			283.3	0.12514			283.3	0.41815			283.3	0.44283
283.2	0.12712			283.2	0.12403			283.2	0.4279			283.2	0.43291								283.2	0.12712			283.2	0.12403			283.2	0.42746			283.2	0.45037
283.1	0.12707			283.1	0.1234			283.1	0.42691			283.1	0.43184								283.1	0.12707			283.1	0.1234			283.1	0.4148			283.1	0.44586
283	0.12608			283	0.12193			283	0.42586			283	0.4308								283	0.12608			283	0.12193			283	0.41647			283	0.44388
282.9	0.12518			282.9	0.1213			282.9	0.42392			282.9	0.42916								282.9	0.12518			282.9	0.1213			282.9	0.42442			282.9	0.44239
282.8	0.12406			282.8	0.12047			282.8	0.42213			282.8	0.42831								282.8	0.12406			282.8	0.12047			282.8	0.41863			282.8	0.44529
282.7	0.12389			282.7	0.11977			282.7	0.42099			282.7	0.42701								282.7	0.12389			282.7	0.11977			282.7	0.40795			282.7	0.44309
282.6	0.12291			282.6	0.11923			282.6	0.41901			282.6	0.42521								282.6	0.12291			282.6	0.11923			282.6	0.40717			282.6	0.43193
282.5	0.12164			282.5	0.118			282.5	0.4175			282.5	0.42384								282.5	0.12164			282.5	0.118			282.5	0.40351			282.5	0.43539
282.4	0.12079			282.4	0.11732			282.4	0.41665			282.4	0.42255								282.4	0.12079			282.4	0.11732			282.4	0.41213			282.4	0.42894
282.3	0.12079			282.3	0.11705			282.3	0.4157			282.3	0.42095								282.3	0.12079			282.3	0.11705			282.3	0.41088			282.3	0.433
282.2	0.11939			282.2	0.11545			282.2	0.41388			282.2	0.41919								282.2	0.11939			282.2	0.11545			282.2	0.4127			282.2	0.4315
282.1	0.11912			282.1	0.11471			282.1	0.41188			282.1	0.41921								282.1	0.11912			282.1	0.11471			282.1	0.39479			282.1	0.42752
282	0.11821			282	0.11344			282	0.41086			282	0.41666								282	0.11821			282	0.11344			282	0.40156			282	0.42244
281.9	0.11762			281.9	0.1131			281.9	0.40958			281.9	0.4161								281.9	0.11762			281.9	0.1131			281.9	0.40103			281.9	0.4219
281.8	0.11613			281.8	0.1123			281.8	0.40842			281.8	0.41428								281.8	0.11613			281.8	0.1123			281.8	0.39725			281.8	0.42135
281.7	0.11546			281.7	0.11188			281.7	0.4074			281.7	0.41225								281.7	0.11546			281.7	0.11188			281.7	0.39359			281.7	0.4224
281.6	0.1143			281.6	0.11092			281.6	0.40564			281.6	0.41182								281.6	0.1143			281.6	0.11092			281.6	0.39361			281.6	0.42164
281.5	0.1143			281.5	0.10994			281.5	0.40401			281.5	0.41016								281.5	0.1143			281.5	0.10994			281.5	0.39272			281.5	0.4205
281.4	0.11306			281.4	0.10922			281.4	0.40241			281.4	0.40827								281.4	0.11306			281.4	0.10922			281.4	0.39086			281.4	0.41923
281.3	0.11221			281.3	0.1086			281.3	0.40158			281.3	0.40694								281.3	0.11221			281.3	0.1086			281.3	0.38955			281.3	0.40971
281.2	0.11094			281.2	0.10745			281.2	0.40033			281.2	0.40556								281.2	0.11094			281.2	0.10745			281.2	0.3928			281.2	0.41241
281.1	0.10968			281.1	0.10669			281.1	0.39891			281.1	0.40439								281.1	0.10968			281.1	0.10669			281.1	0.39091			281.1	0.40986
281	0.10996			281	0.10568			281	0.39742			281	0.40359								281	0.10996			281	0.10568			281	0.39047			281	0.4082
280.9	0.10857			280.9	0.10494			280.9	0.39643			280.9	0.40275								280.9	0.10857			280.9	0.10494			280.9	0.37225			280.9	0.40455
280.8	0.10804			280.8	0.10468			280.8	0.39439			280.8	0.40029								280.8	0.10804			280.8	0.10468			280.8	0.38099			280.8	0.40829
280.7	0.10782			280.7	0.10391			280.7	0.39372			280.7	0.39905								280.7	0.10782			280.7	0.10391			280.7	0.38177			280.7	0.40444
280.6	0.1068			280.6	0.10271			280.6	0.39248			280.6	0.39872								280.6	0.1068			280.6	0.10271			280.6	0.37542			280.6	0.39548
280.5	0.1058			280.5	0.10275			280.5	0.39119			280.5	0.39658								280.5	0.1058			280.5	0.10275			280.5	0.382			280.5	0.39936
280.4	0.10504			280.4	0.1012			280.4	0.38997			280.4	0.39557								280.4	0.10504			280.4	0.1012			280.4	0.37828			280.4	0.39449
280.3	0.10418			280.3	0.10054			280.3	0.38906			280.3	0.39381								280.3	0.10418			280.3	0.10054			280.3	0.3788			280.3	0.39058
280.2	0.10368			280.2	0.09959			280.2	0.38805			280.2	0.39199								280.2	0.10368			280.2	0.09959			280.2	0.37787			280.2	0.39611
280.1	0.10272			280.1	0.09889			280.1	0.38685			280.1	0.39109								280.1	0.10272			280.1	0.09889			280.1	0.36779			280.1	0.39128
280	0.10197			280	0.09842			280	0.38571			280	0.39003								280	0.10197			280	0.09842			280	0.36619			280	0.38968
279.9	0.10166			279.9	0.0973			279.9	0.38376			279.9	0.38847								279.9	0.10166			279.9	0.0973			279.9	0.37054			279.9	0.39678
279.8	0.10118			279.8	0.09702			279.8	0.38284			279.8	0.3871								279.8	0.10118			279.8	0.09702			279.8	0.371			279.8	0.38801
279.7	0.10058			279.7	0.09654			279.7	0.38165			279.7	0.38626								279.7	0.10058			279.7	0.09654			279.7	0.36517			279.7	0.38828
279.6	0.09979			279.6	0.0952			279.6	0.38139			279.6	0.38413								279.6	0.09979			279.6	0.0952			279.6	0.35883			279.6	0.37858
279.5	0.09895			279.5	0.09538			279.5	0.37988			279.5	0.38258								279.5	0.09895			279.5	0.09538			279.5	0.35539			279.5	0.37714
279.4	0.09857			279.4	0.0946			279.4	0.3783			279.4	0.38179								279.4	0.09857			279.4	0.0946			279.4	0.35416			279.4	0.37559
279.3	0.09772			279.3	0.09378			279.3	0.37694			279.3	0.38082								279.3	0.09772			279.3	0.09378			279.3	0.35616			279.3	0.37785
279.2	0.09709			279.2	0.09286			279.2	0.37593			279.2	0.37909								279.2	0.09709			279.2	0.09286			279.2	0.35299			279.2	0.36671
279.1	0.09659			279.1	0.09313			279.1	0.37494			279.1	0.37754								279.1	0.09659			279.1	0.09313			279.1	0.35318			279.1	0.37321
279	0.09593			279	0.09152			279	0.37375			279	0.37618								279	0.09593			279	0.09152			279	0.34882			279	0.36698
278.9	0.09571			278.9	0.09038			278.9	0.37222			278.9	0.37412								278.9	0.09571			278.9	0.09038			278.9	0.34656			278.9	0.3683
278.8	0.09454			278.8	0.08947			278.8	0.37116			278.8	0.37345								278.8	0.09454			278.8	0.08947			278.8	0.35099			278.8	0.36837
278.7	0.09386			278.7	0.08928			278.7	0.36961			278.7	0.3722								278.7	0.09386			278.7	0.08928			278.7	0.34469			278.7	0.36508
278.6	0.09307			278.6	0.08898			278.6	0.3682			278.6	0.37024								278.6	0.09307			278.6	0.08898			278.6	0.34268			278.6	0.35942
278.5	0.09267			278.5	0.08919			278.5	0.36654			278.5	0.36923								278.5	0.09267			278.5	0.08919			278.5	0.34105			278.5	0.35507
278.4	0.09216			278.4	0.08804			278.4	0.36494			278.4	0.36722								278.4	0.09216			278.4	0.08804			278.4	0.34202			278.4	0.35915
278.3	0.0914			278.3	0.08717			278.3	0.3636			278.3	0.36536								278.3	0.0914			278.3	0.08717			278.3	0.33461			278.3	0.35915
278.2	0.09076			278.2	0.08628			278.2	0.36163			278.2	0.36417								278.2	0.09076			278.2	0.08628			278.2	0.33454			278.2	0.35078
278.1	0.08934			278.1	0.08634			278.1	0.3596			278.1	0.36349								278.1	0.08934			278.1	0.08634			278.1	0.33685			278.1	0.34641
278	0.08993			278	0.08599			278	0.3577			278	0.36253								278	0.08993			278	0.08599			278	0.32689			278	0.34935
277.9	0.08928			277.9	0.08489			277.9	0.35675			277.9	0.36055								277.9	0.08928			277.9	0.08489			277.9	0.33005			277.9	0.34888
277.8	0.08913			277.8	0.08405			277.8	0.35573			277.8	0.35973								277.8	0.08913			277.8	0.08405			277.8	0.3225			277.8	0.33587
277.7	0.08806			277.7	0.08371			277.7	0.35367			277.7	0.35834								277.7	0.08806			277.7	0.08371			277.7	0.32862			277.7	0.34701
277.6	0.08697			277.6	0.083			277.6	0.3511			277.6	0.35627								277.6	0.08697			277.6	0.083			277.6	0.32458			277.6	0.33857
277.5	0.08759			277.5	0.08284			277.5	0.35108			277.5	0.35561								277.5	0.08759			277.5	0.08284			277.5	0.31914			277.5	0.34152
277.4	0.08657			277.4	0.08166			277.4	0.34923			277.4	0.35416								277.4	0.08657			277.4	0.08166			277.4	0.32127			277.4	0.33761
277.3	0.08644			277.3	0.08125			277.3	0.34796			277.3	0.35181								277.3	0.08644			277.3	0.08125			277.3	0.31939			277.3	0.33319
277.2	0.085			277.2	0.08044			277.2	0.34541			277.2	0.35157								277.2	0.085			277.2	0.08044			277.2	0.31781			277.2	0.33141
277.1	0.08449			277.1	0.08053			277.1	0.34451			277.1	0.35052								277.1	0.08449			277.1	0.08053			277.1	0.32158			277.1	0.32736
277	0.08545			277	0.07973			277	0.34378			277	0.34934								277	0.08545			277	0.07973			277	0.31675			277	0.32694
276.9	0.08447			276.9	0.08008			276.9	0.34226			276.9	0.34867								276.9	0.08447			276.9	0.08008			276.9	0.31295			276.9	0.32717
276.8	0.08427			276.8	0.07917			276.8	0.34129			276.8	0.34777								276.8	0.08427			276.8	0.07917			276.8	0.31411			276.8	0.32876
276.7	0.0842			276.7	0.07898			276.7	0.34084			276.7	0.34668								276.7	0.0842			276.7	0.07898			276.7	0.30616			276.7	0.3239
276.6	0.08349			276.6	0.07773			276.6	0.33902			276.6	0.34669								276.6	0.08349			276.6	0.07773			276.6	0.31275			276.6	0.32503
276.5	0.08376			276.5	0.07725			276.5	0.3397			276.5	0.34501								276.5	0.08376			276.5	0.07725			276.5	0.31103			276.5	0.32302
276.4	0.08253			276.4	0.07699			276.4	0.33845			276.4	0.34387								276.4	0.08253			276.4	0.07699			276.4	0.30591			276.4	0.32009
276.3	0.08255			276.3	0.076			276.3	0.33704			276.3	0.34358								276.3	0.08255			276.3	0.076			276.3	0.30552			276.3	0.31786
276.2	0.08175			276.2	0.07672			276.2	0.33653			276.2	0.34274								276.2	0.08175			276.2	0.07672			276.2	0.3029			276.2	0.32055
276.1	0.0821			276.1	0.07549			276.1	0.33607			276.1	0.34163								276.1	0.0821			276.1	0.07549			276.1	0.29747			276.1	0.31865
276	0.08173			276	0.07538			276	0.33597			276	0.34128								276	0.08173			276	0.07538			276	0.29831			276	0.30753
275.9	0.08156			275.9	0.07531			275.9	0.33496			275.9	0.34058								275.9	0.08156			275.9	0.07531			275.9	0.2944			275.9	0.31683
275.8	0.08137			275.8	0.07493			275.8	0.33392			275.8	0.34052								275.8	0.08137			275.8	0.07493			275.8	0.29794			275.8	0.317
275.7	0.08075			275.7	0.07395			275.7	0.33377			275.7	0.33931								275.7	0.08075			275.7	0.07395			275.7	0.30166			275.7	0.31667
275.6	0.08001			275.6	0.07401			275.6	0.33342			275.6	0.33852								275.6	0.08001			275.6	0.07401			275.6	0.3049			275.6	0.31507
275.5	0.07996			275.5	0.07325			275.5	0.33232			275.5	0.33776								275.5	0.07996			275.5	0.07325			275.5	0.2994			275.5	0.31138
275.4	0.0797			275.4	0.0728			275.4	0.33231			275.4	0.33782								275.4	0.0797			275.4	0.0728			275.4	0.29779			275.4	0.30953
275.3	0.0801			275.3	0.07246			275.3	0.33209			275.3	0.33673								275.3	0.0801			275.3	0.07246			275.3	0.29605			275.3	0.31195
275.2	0.07994			275.2	0.07197			275.2	0.33214			275.2	0.33626								275.2	0.07994			275.2	0.07197			275.2	0.29727			275.2	0.30942
275.1	0.07932			275.1	0.07222			275.1	0.33145			275.1	0.33595								275.1	0.07932			275.1	0.07222			275.1	0.2955			275.1	0.30739
275	0.07921			275	0.0713			275	0.33024			275	0.33494								275	0.07921			275	0.0713			275	0.29459			275	0.30692
274.9	0.07935			274.9	0.07161			274.9	0.33092			274.9	0.33524								274.9	0.07935			274.9	0.07161			274.9	0.30009			274.9	0.31212
274.8	0.07912			274.8	0.07063			274.8	0.32968			274.8	0.33447								274.8	0.07912			274.8	0.07063			274.8	0.29504			274.8	0.30361
274.7	0.07939			274.7	0.07055			274.7	0.33047			274.7	0.33411								274.7	0.07939			274.7	0.07055			274.7	0.28625			274.7	0.30645
274.6	0.07916			274.6	0.07017			274.6	0.33002			274.6	0.33309								274.6	0.07916			274.6	0.07017			274.6	0.29028			274.6	0.30062
274.5	0.07882			274.5	0.07015			274.5	0.32877			274.5	0.33267								274.5	0.07882			274.5	0.07015			274.5	0.29424			274.5	0.30682
274.4	0.07827			274.4	0.06929			274.4	0.32817			274.4	0.33215								274.4	0.07827			274.4	0.06929			274.4	0.28909			274.4	0.29802
274.3	0.0778			274.3	0.06922			274.3	0.32807			274.3	0.33093								274.3	0.0778			274.3	0.06922			274.3	0.29153			274.3	0.30344
274.2	0.07746			274.2	0.06878			274.2	0.32736			274.2	0.33142								274.2	0.07746			274.2	0.06878			274.2	0.287			274.2	0.30133
274.1	0.07776			274.1	0.06873			274.1	0.32706			274.1	0.33109								274.1	0.07776			274.1	0.06873			274.1	0.29428			274.1	0.29843
274	0.07722			274	0.06857			274	0.32664			274	0.33055								274	0.07722			274	0.06857			274	0.28347			274	0.29778
273.9	0.07753			273.9	0.0683			273.9	0.32698			273.9	0.32987								273.9	0.07753			273.9	0.0683			273.9	0.28317			273.9	0.29542
273.8	0.07673			273.8	0.06752			273.8	0.32579			273.8	0.32954								273.8	0.07673			273.8	0.06752			273.8	0.28296			273.8	0.29958
273.7	0.07671			273.7	0.06757			273.7	0.32551			273.7	0.32845								273.7	0.07671			273.7	0.06757			273.7	0.28739			273.7	0.29525
273.6	0.07666			273.6	0.06734			273.6	0.32502			273.6	0.32833								273.6	0.07666			273.6	0.06734			273.6	0.28161			273.6	0.29107
273.5	0.07646			273.5	0.06673			273.5	0.3249			273.5	0.32764								273.5	0.07646			273.5	0.06673			273.5	0.28321			273.5	0.29663
273.4	0.07661			273.4	0.06643			273.4	0.32494			273.4	0.32692								273.4	0.07661			273.4	0.06643			273.4	0.28522			273.4	0.29076
273.3	0.07697			273.3	0.06579			273.3	0.3235			273.3	0.32603								273.3	0.07697			273.3	0.06579			273.3	0.27676			273.3	0.28771
273.2	0.07628			273.2	0.06607			273.2	0.32404			273.2	0.32591								273.2	0.07628			273.2	0.06607			273.2	0.27946			273.2	0.28751
273.1	0.07611			273.1	0.06572			273.1	0.32315			273.1	0.32479								273.1	0.07611			273.1	0.06572			273.1	0.27852			273.1	0.28565
273	0.07582			273	0.0659			273	0.3223			273	0.32479								273	0.07582			273	0.0659			273	0.2798			273	0.29129
272.9	0.07573			272.9	0.06518			272.9	0.32183			272.9	0.3244								272.9	0.07573			272.9	0.06518			272.9	0.27773			272.9	0.2868
272.8	0.0754			272.8	0.0648			272.8	0.32077			272.8	0.32281								272.8	0.0754			272.8	0.0648			272.8	0.28048			272.8	0.28658
272.7	0.0751			272.7	0.06504			272.7	0.3198			272.7	0.32237								272.7	0.0751			272.7	0.06504			272.7	0.27582			272.7	0.28277
272.6	0.07516			272.6	0.06447			272.6	0.31995			272.6	0.32197								272.6	0.07516			272.6	0.06447			272.6	0.27859			272.6	0.28134
272.5	0.07408			272.5	0.06408			272.5	0.31835			272.5	0.32137								272.5	0.07408			272.5	0.06408			272.5	0.27544			272.5	0.28341
272.4	0.07475			272.4	0.06378			272.4	0.31919			272.4	0.32074								272.4	0.07475			272.4	0.06378			272.4	0.27685			272.4	0.27946
272.3	0.07432			272.3	0.06302			272.3	0.31842			272.3	0.3205								272.3	0.07432			272.3	0.06302			272.3	0.26878			272.3	0.28447
272.2	0.07397			272.2	0.06289			272.2	0.31767			272.2	0.32017								272.2	0.07397			272.2	0.06289			272.2	0.27142			272.2	0.2804
272.1	0.0734			272.1	0.06262			272.1	0.31668			272.1	0.31947								272.1	0.0734			272.1	0.06262			272.1	0.27088			272.1	0.28204
272	0.07315			272	0.06346			272	0.3162			272	0.31942								272	0.07315			272	0.06346			272	0.26476			272	0.27819
271.9	0.0728			271.9	0.06189			271.9	0.31566			271.9	0.31783								271.9	0.0728			271.9	0.06189			271.9	0.2771			271.9	0.27869
271.8	0.07295			271.8	0.06215			271.8	0.31585			271.8	0.31831								271.8	0.07295			271.8	0.06215			271.8	0.27352			271.8	0.27539
271.7	0.07273			271.7	0.06189			271.7	0.31492			271.7	0.31686								271.7	0.07273			271.7	0.06189			271.7	0.26724			271.7	0.27552
271.6	0.07231			271.6	0.06179			271.6	0.31464			271.6	0.31642								271.6	0.07231			271.6	0.06179			271.6	0.26552			271.6	0.27617
271.5	0.07225			271.5	0.06085			271.5	0.31439			271.5	0.31619								271.5	0.07225			271.5	0.06085			271.5	0.26524			271.5	0.27112
271.4	0.07227			271.4	0.06108			271.4	0.31374			271.4	0.31604								271.4	0.07227			271.4	0.06108			271.4	0.26356			271.4	0.26917
271.3	0.07228			271.3	0.06083			271.3	0.31348			271.3	0.31471								271.3	0.07228			271.3	0.06083			271.3	0.26598			271.3	0.27289
271.2	0.07193			271.2	0.06035			271.2	0.31334			271.2	0.31428								271.2	0.07193			271.2	0.06035			271.2	0.26535			271.2	0.26957
271.1	0.07115			271.1	0.06023			271.1	0.31248			271.1	0.31484								271.1	0.07115			271.1	0.06023			271.1	0.2605			271.1	0.27219
271	0.07094			271	0.0603			271	0.31152			271	0.31453								271	0.07094			271	0.0603			271	0.26329			271	0.27449
270.9	0.07096			270.9	0.05961			270.9	0.31118			270.9	0.31422								270.9	0.07096			270.9	0.05961			270.9	0.25985			270.9	0.26835
270.8	0.07113			270.8	0.0602			270.8	0.31145			270.8	0.31308								270.8	0.07113			270.8	0.0602			270.8	0.26257			270.8	0.27317
270.7	0.07025			270.7	0.05942			270.7	0.31047			270.7	0.31315								270.7	0.07025			270.7	0.05942			270.7	0.26793			270.7	0.27203
270.6	0.07042			270.6	0.05953			270.6	0.3107			270.6	0.31206								270.6	0.07042			270.6	0.05953			270.6	0.25512			270.6	0.26818
270.5	0.07011			270.5	0.05829			270.5	0.31032			270.5	0.31287								270.5	0.07011			270.5	0.05829			270.5	0.2664			270.5	0.27026
270.4	0.07025			270.4	0.05811			270.4	0.30971			270.4	0.31202								270.4	0.07025			270.4	0.05811			270.4	0.26364			270.4	0.2655
270.3	0.06943			270.3	0.05829			270.3	0.30944			270.3	0.31181								270.3	0.06943			270.3	0.05829			270.3	0.26087			270.3	0.26728
270.2	0.06952			270.2	0.0587			270.2	0.30918			270.2	0.31132								270.2	0.06952			270.2	0.0587			270.2	0.26241			270.2	0.2738
270.1	0.06898			270.1	0.05849			270.1	0.3085			270.1	0.3106								270.1	0.06898			270.1	0.05849			270.1	0.25773			270.1	0.26756
270	0.0696			270	0.05781			270	0.30923			270	0.31122								270	0.0696			270	0.05781			270	0.26452			270	0.26841
269.9	0.06901			269.9	0.05792			269.9	0.3087			269.9	0.31165								269.9	0.06901			269.9	0.05792			269.9	0.25672			269.9	0.26827
269.8	0.06751			269.8	0.05658			269.8	0.30806			269.8	0.31089								269.8	0.06751			269.8	0.05658			269.8	0.26622			269.8	0.27067
269.7	0.06788			269.7	0.05755			269.7	0.30788			269.7	0.31027								269.7	0.06788			269.7	0.05755			269.7	0.25879			269.7	0.26694
269.6	0.06781			269.6	0.05664			269.6	0.30813			269.6	0.3109								269.6	0.06781			269.6	0.05664			269.6	0.26054			269.6	0.26504
269.5	0.06692			269.5	0.05646			269.5	0.30749			269.5	0.31014								269.5	0.06692			269.5	0.05646			269.5	0.25619			269.5	0.26474
269.4	0.06697			269.4	0.05593			269.4	0.30844			269.4	0.31077								269.4	0.06697			269.4	0.05593			269.4	0.26255			269.4	0.26526
269.3	0.06611			269.3	0.05576			269.3	0.30752			269.3	0.30987								269.3	0.06611			269.3	0.05576			269.3	0.25512			269.3	0.26585
269.2	0.0658			269.2	0.05576			269.2	0.30761			269.2	0.31								269.2	0.0658			269.2	0.05576			269.2	0.25427			269.2	0.26342
269.1	0.06598			269.1	0.05514			269.1	0.30711			269.1	0.31085								269.1	0.06598			269.1	0.05514			269.1	0.25877			269.1	0.26375
269	0.0658			269	0.05542			269	0.30763			269	0.31001								269	0.0658			269	0.05542			269	0.26093			269	0.26966
268.9	0.06542			268.9	0.05491			268.9	0.30716			268.9	0.31035								268.9	0.06542			268.9	0.05491			268.9	0.25666			268.9	0.26299
268.8	0.06527			268.8	0.05466			268.8	0.30698			268.8	0.31126								268.8	0.06527			268.8	0.05466			268.8	0.25786			268.8	0.26461
268.7	0.06502			268.7	0.05418			268.7	0.30733			268.7	0.31037								268.7	0.06502			268.7	0.05418			268.7	0.25983			268.7	0.26688
268.6	0.06501			268.6	0.05484			268.6	0.30711			268.6	0.31033								268.6	0.06501			268.6	0.05484			268.6	0.26761			268.6	0.26377
268.5	0.06465			268.5	0.05412			268.5	0.30847			268.5	0.31094								268.5	0.06465			268.5	0.05412			268.5	0.26009			268.5	0.26637
268.4	0.06399			268.4	0.0537			268.4	0.30735			268.4	0.31082								268.4	0.06399			268.4	0.0537			268.4	0.26019			268.4	0.26518
268.3	0.06412			268.3	0.05456			268.3	0.30757			268.3	0.31015								268.3	0.06412			268.3	0.05456			268.3	0.2599			268.3	0.27153
268.2	0.0639			268.2	0.05371			268.2	0.30813			268.2	0.3111								268.2	0.0639			268.2	0.05371			268.2	0.25659			268.2	0.25948
268.1	0.06351			268.1	0.05381			268.1	0.30809			268.1	0.31041								268.1	0.06351			268.1	0.05381			268.1	0.26291			268.1	0.26507
268	0.06295			268	0.05287			268	0.30815			268	0.31066								268	0.06295			268	0.05287			268	0.25656			268	0.26649
267.9	0.06281			267.9	0.05313			267.9	0.30779			267.9	0.31038								267.9	0.06281			267.9	0.05313			267.9	0.2576			267.9	0.26623
267.8	0.06263			267.8	0.05302			267.8	0.30888			267.8	0.31023								267.8	0.06263			267.8	0.05302			267.8	0.2584			267.8	0.26557
267.7	0.06235			267.7	0.05239			267.7	0.30758			267.7	0.31055								267.7	0.06235			267.7	0.05239			267.7	0.26092			267.7	0.26444
267.6	0.06249			267.6	0.05288			267.6	0.30914			267.6	0.31134								267.6	0.06249			267.6	0.05288			267.6	0.25872			267.6	0.27025
267.5	0.06228			267.5	0.05297			267.5	0.30887			267.5	0.31118								267.5	0.06228			267.5	0.05297			267.5	0.25522			267.5	0.25708
267.4	0.06228			267.4	0.0521			267.4	0.30936			267.4	0.31137								267.4	0.06228			267.4	0.0521			267.4	0.2627			267.4	0.27014
267.3	0.06242			267.3	0.05212			267.3	0.30924			267.3	0.31167								267.3	0.06242			267.3	0.05212			267.3	0.26252			267.3	0.25755
267.2	0.0618			267.2	0.05205			267.2	0.30919			267.2	0.31242								267.2	0.0618			267.2	0.05205			267.2	0.26217			267.2	0.26886
267.1	0.06242			267.1	0.05223			267.1	0.30963			267.1	0.31243								267.1	0.06242			267.1	0.05223			267.1	0.26139			267.1	0.27207
267	0.06202			267	0.05218			267	0.30961			267	0.31272								267	0.06202			267	0.05218			267	0.26129			267	0.26506
266.9	0.06221			266.9	0.05241			266.9	0.31017			266.9	0.31292								266.9	0.06221			266.9	0.05241			266.9	0.25808			266.9	0.26394
266.8	0.0616			266.8	0.05211			266.8	0.30922			266.8	0.31301								266.8	0.0616			266.8	0.05211			266.8	0.25786			266.8	0.2681
266.7	0.06252			266.7	0.05194			266.7	0.31046			266.7	0.3136								266.7	0.06252			266.7	0.05194			266.7	0.26141			266.7	0.26375
266.6	0.06101			266.6	0.05174			266.6	0.30945			266.6	0.31443								266.6	0.06101			266.6	0.05174			266.6	0.26403			266.6	0.26538
266.5	0.06187			266.5	0.0515			266.5	0.31064			266.5	0.31468								266.5	0.06187			266.5	0.0515			266.5	0.25934			266.5	0.26684
266.4	0.06104			266.4	0.0516			266.4	0.31098			266.4	0.31533								266.4	0.06104			266.4	0.0516			266.4	0.25936			266.4	0.26201
266.3	0.06178			266.3	0.05175			266.3	0.31171			266.3	0.31561								266.3	0.06178			266.3	0.05175			266.3	0.26837			266.3	0.26569
266.2	0.06173			266.2	0.05247			266.2	0.31101			266.2	0.31592								266.2	0.06173			266.2	0.05247			266.2	0.26103			266.2	0.26502
266.1	0.06178			266.1	0.05148			266.1	0.31216			266.1	0.31605								266.1	0.06178			266.1	0.05148			266.1	0.26327			266.1	0.27326
266	0.06149			266	0.05167			266	0.312			266	0.31725								266	0.06149			266	0.05167			266	0.26067			266	0.26796
265.9	0.06091			265.9	0.05172			265.9	0.31286			265.9	0.31758								265.9	0.06091			265.9	0.05172			265.9	0.26314			265.9	0.26648
265.8	0.06099			265.8	0.05202			265.8	0.31238			265.8	0.31706								265.8	0.06099			265.8	0.05202			265.8	0.2605			265.8	0.26753
265.7	0.06094			265.7	0.0518			265.7	0.31345			265.7	0.31736								265.7	0.06094			265.7	0.0518			265.7	0.26048			265.7	0.2684
265.6	0.06205			265.6	0.05226			265.6	0.31456			265.6	0.31807								265.6	0.06205			265.6	0.05226			265.6	0.26787			265.6	0.26949
265.5	0.06182			265.5	0.05186			265.5	0.31491			265.5	0.31781								265.5	0.06182			265.5	0.05186			265.5	0.26427			265.5	0.27217
265.4	0.0618			265.4	0.05183			265.4	0.316			265.4	0.31855								265.4	0.0618			265.4	0.05183			265.4	0.26397			265.4	0.27313
265.3	0.06231			265.3	0.05207			265.3	0.31654			265.3	0.31889								265.3	0.06231			265.3	0.05207			265.3	0.26387			265.3	0.27121
265.2	0.06194			265.2	0.05229			265.2	0.31647			265.2	0.31964								265.2	0.06194			265.2	0.05229			265.2	0.26419			265.2	0.26865
265.1	0.06223			265.1	0.05186			265.1	0.31723			265.1	0.31981								265.1	0.06223			265.1	0.05186			265.1	0.26647			265.1	0.26934
265	0.06183			265	0.05304			265	0.31751			265	0.32031								265	0.06183			265	0.05304			265	0.27076			265	0.27239
264.9	0.06207			264.9	0.05218			264.9	0.31826			264.9	0.32192								264.9	0.06207			264.9	0.05218			264.9	0.26504			264.9	0.26857
264.8	0.06317			264.8	0.05223			264.8	0.31935			264.8	0.32263								264.8	0.06317			264.8	0.05223			264.8	0.26587			264.8	0.27952
264.7	0.06256			264.7	0.05269			264.7	0.3198			264.7	0.3231								264.7	0.06256			264.7	0.05269			264.7	0.2712			264.7	0.27097
264.6	0.06242			264.6	0.05305			264.6	0.32042			264.6	0.32404								264.6	0.06242			264.6	0.05305			264.6	0.26703			264.6	0.2752
264.5	0.06254			264.5	0.05339			264.5	0.32111			264.5	0.32442								264.5	0.06254			264.5	0.05339			264.5	0.26691			264.5	0.2676
264.4	0.06337			264.4	0.05348			264.4	0.32121			264.4	0.32511								264.4	0.06337			264.4	0.05348			264.4	0.2722			264.4	0.27879
264.3	0.06323			264.3	0.05307			264.3	0.32214			264.3	0.32563								264.3	0.06323			264.3	0.05307			264.3	0.27202			264.3	0.27501
264.2	0.06303			264.2	0.05289			264.2	0.32265			264.2	0.32757								264.2	0.06303			264.2	0.05289			264.2	0.27172			264.2	0.27202
264.1	0.06378			264.1	0.05387			264.1	0.32365			264.1	0.3276								264.1	0.06378			264.1	0.05387			264.1	0.27427			264.1	0.27661
264	0.06373			264	0.05381			264	0.32411			264	0.32856								264	0.06373			264	0.05381			264	0.27382			264	0.27961
263.9	0.06381			263.9	0.05362			263.9	0.32459			263.9	0.32976								263.9	0.06381			263.9	0.05362			263.9	0.27591			263.9	0.27877
263.8	0.06353			263.8	0.05393			263.8	0.32549			263.8	0.33146								263.8	0.06353			263.8	0.05393			263.8	0.273			263.8	0.28116
263.7	0.06424			263.7	0.05408			263.7	0.32677			263.7	0.3318								263.7	0.06424			263.7	0.05408			263.7	0.27576			263.7	0.28125
263.6	0.06506			263.6	0.05433			263.6	0.32721			263.6	0.3333								263.6	0.06506			263.6	0.05433			263.6	0.27208			263.6	0.2762
263.5	0.06468			263.5	0.05446			263.5	0.32844			263.5	0.33381								263.5	0.06468			263.5	0.05446			263.5	0.27625			263.5	0.2767
263.4	0.06497			263.4	0.05467			263.4	0.3284			263.4	0.33521								263.4	0.06497			263.4	0.05467			263.4	0.27812			263.4	0.2832
263.3	0.06598			263.3	0.0547			263.3	0.33003			263.3	0.33657								263.3	0.06598			263.3	0.0547			263.3	0.27777			263.3	0.28212
263.2	0.06494			263.2	0.05521			263.2	0.33105			263.2	0.33708								263.2	0.06494			263.2	0.05521			263.2	0.28093			263.2	0.28803
263.1	0.06676			263.1	0.05525			263.1	0.33283			263.1	0.33842								263.1	0.06676			263.1	0.05525			263.1	0.28234			263.1	0.28301
263	0.06567			263	0.05566			263	0.33348			263	0.34026								263	0.06567			263	0.05566			263	0.28095			263	0.28704
262.9	0.06682			262.9	0.0562			262.9	0.33482			262.9	0.34144								262.9	0.06682			262.9	0.0562			262.9	0.28898			262.9	0.29271
262.8	0.06667			262.8	0.05612			262.8	0.33596			262.8	0.34201								262.8	0.06667			262.8	0.05612			262.8	0.27947			262.8	0.28846
262.7	0.06721			262.7	0.05593			262.7	0.33754			262.7	0.34376								262.7	0.06721			262.7	0.05593			262.7	0.29044			262.7	0.29365
262.6	0.06775			262.6	0.05691			262.6	0.33936			262.6	0.34445								262.6	0.06775			262.6	0.05691			262.6	0.28799			262.6	0.28989
262.5	0.06802			262.5	0.05694			262.5	0.34007			262.5	0.34683								262.5	0.06802			262.5	0.05694			262.5	0.29095			262.5	0.29946
262.4	0.06901			262.4	0.05715			262.4	0.34181			262.4	0.34789								262.4	0.06901			262.4	0.05715			262.4	0.29031			262.4	0.29417
262.3	0.06915			262.3	0.05767			262.3	0.343			262.3	0.3493								262.3	0.06915			262.3	0.05767			262.3	0.29512			262.3	0.2961
262.2	0.06887			262.2	0.05707			262.2	0.34385			262.2	0.35121								262.2	0.06887			262.2	0.05707			262.2	0.29314			262.2	0.29783
262.1	0.06966			262.1	0.05829			262.1	0.34583			262.1	0.35194								262.1	0.06966			262.1	0.05829			262.1	0.29057			262.1	0.29508
262	0.06968			262	0.0585			262	0.3476			262	0.35355								262	0.06968			262	0.0585			262	0.29636			262	0.29911
261.9	0.07011			261.9	0.05918			261.9	0.34917			261.9	0.35684								261.9	0.07011			261.9	0.05918			261.9	0.30523			261.9	0.30492
261.8	0.07138			261.8	0.05897			261.8	0.35121			261.8	0.35743								261.8	0.07138			261.8	0.05897			261.8	0.29918			261.8	0.30119
261.7	0.0719			261.7	0.05992			261.7	0.35266			261.7	0.35969								261.7	0.0719			261.7	0.05992			261.7	0.30135			261.7	0.30401
261.6	0.07136			261.6	0.06			261.6	0.35412			261.6	0.36087								261.6	0.07136			261.6	0.06			261.6	0.29894			261.6	0.30853
261.5	0.07284			261.5	0.06076			261.5	0.35563			261.5	0.36318								261.5	0.07284			261.5	0.06076			261.5	0.30586			261.5	0.31142
261.4	0.07382			261.4	0.06114			261.4	0.35803			261.4	0.36442								261.4	0.07382			261.4	0.06114			261.4	0.30765			261.4	0.31188
261.3	0.07391			261.3	0.06162			261.3	0.35979			261.3	0.36613								261.3	0.07391			261.3	0.06162			261.3	0.31203			261.3	0.31746
261.2	0.07372			261.2	0.06159			261.2	0.36057			261.2	0.3688								261.2	0.07372			261.2	0.06159			261.2	0.30586			261.2	0.30963
261.1	0.07492			261.1	0.06168			261.1	0.36249			261.1	0.37072								261.1	0.07492			261.1	0.06168			261.1	0.30336			261.1	0.31124
261	0.07508			261	0.06248			261	0.36402			261	0.37181								261	0.07508			261	0.06248			261	0.31628			261	0.32001
260.9	0.0753			260.9	0.0626			260.9	0.36529			260.9	0.37422								260.9	0.0753			260.9	0.0626			260.9	0.31265			260.9	0.31598
260.8	0.07678			260.8	0.06336			260.8	0.36798			260.8	0.37506								260.8	0.07678			260.8	0.06336			260.8	0.31815			260.8	0.32238
260.7	0.07669			260.7	0.0636			260.7	0.3695			260.7	0.3781								260.7	0.07669			260.7	0.0636			260.7	0.31112			260.7	0.31571
260.6	0.07754			260.6	0.0636			260.6	0.37219			260.6	0.38023								260.6	0.07754			260.6	0.0636			260.6	0.31677			260.6	0.32025
260.5	0.07819			260.5	0.06469			260.5	0.37405			260.5	0.38231								260.5	0.07819			260.5	0.06469			260.5	0.32296			260.5	0.32454
260.4	0.07923			260.4	0.06494			260.4	0.37572			260.4	0.38387								260.4	0.07923			260.4	0.06494			260.4	0.32057			260.4	0.3303
260.3	0.07844			260.3	0.06597			260.3	0.37681			260.3	0.38639								260.3	0.07844			260.3	0.06597			260.3	0.32238			260.3	0.33364
260.2	0.07886			260.2	0.06618			260.2	0.37879			260.2	0.38815								260.2	0.07886			260.2	0.06618			260.2	0.32472			260.2	0.32613
260.1	0.08019			260.1	0.06643			260.1	0.38026			260.1	0.38951								260.1	0.08019			260.1	0.06643			260.1	0.33066			260.1	0.33411
260	0.08042			260	0.06683			260	0.38289			260	0.39193								260	0.08042			260	0.06683			260	0.3279			260	0.33854
259.9	0.08127			259.9	0.06748			259.9	0.38491			259.9	0.39405								259.9	0.08127			259.9	0.06748			259.9	0.33469			259.9	0.33573
259.8	0.08158			259.8	0.06805			259.8	0.3871			259.8	0.39661								259.8	0.08158			259.8	0.06805			259.8	0.34001			259.8	0.34432
259.7	0.08201			259.7	0.06776			259.7	0.38845			259.7	0.39903								259.7	0.08201			259.7	0.06776			259.7	0.33139			259.7	0.33752
259.6	0.08268			259.6	0.06912			259.6	0.39031			259.6	0.40146								259.6	0.08268			259.6	0.06912			259.6	0.33515			259.6	0.34488
259.5	0.08322			259.5	0.06988			259.5	0.39224			259.5	0.4039								259.5	0.08322			259.5	0.06988			259.5	0.3378			259.5	0.34232
259.4	0.0838			259.4	0.06971			259.4	0.39421			259.4	0.40531								259.4	0.0838			259.4	0.06971			259.4	0.34802			259.4	0.34905
259.3	0.08397			259.3	0.07075			259.3	0.39564			259.3	0.40755								259.3	0.08397			259.3	0.07075			259.3	0.34059			259.3	0.35204
259.2	0.08419			259.2	0.07114			259.2	0.39799			259.2	0.40996								259.2	0.08419			259.2	0.07114			259.2	0.34343			259.2	0.34771
259.1	0.08558			259.1	0.07111			259.1	0.39989			259.1	0.41189								259.1	0.08558			259.1	0.07111			259.1	0.34798			259.1	0.35818
259	0.08519			259	0.07206			259	0.40218			259	0.41371								259	0.08519			259	0.07206			259	0.35288			259	0.3591
258.9	0.08565			258.9	0.07284			258.9	0.40352			258.9	0.41752								258.9	0.08565			258.9	0.07284			258.9	0.35327			258.9	0.36535
258.8	0.08596			258.8	0.07287			258.8	0.40524			258.8	0.41936								258.8	0.08596			258.8	0.07287			258.8	0.35356			258.8	0.36108
258.7	0.087			258.7	0.07319			258.7	0.4077			258.7	0.42223								258.7	0.087			258.7	0.07319			258.7	0.3602			258.7	0.3673
258.6	0.08708			258.6	0.07344			258.6	0.40929			258.6	0.42473								258.6	0.08708			258.6	0.07344			258.6	0.35826			258.6	0.36415
258.5	0.08795			258.5	0.07401			258.5	0.41164			258.5	0.42649								258.5	0.08795			258.5	0.07401			258.5	0.36194			258.5	0.37298
258.4	0.08816			258.4	0.07506			258.4	0.41403			258.4	0.42994								258.4	0.08816			258.4	0.07506			258.4	0.35779			258.4	0.37417
258.3	0.08833			258.3	0.07564			258.3	0.41546			258.3	0.43236								258.3	0.08833			258.3	0.07564			258.3	0.36266			258.3	0.37146
258.2	0.08911			258.2	0.07589			258.2	0.41749			258.2	0.43448								258.2	0.08911			258.2	0.07589			258.2	0.3674			258.2	0.37445
258.1	0.08982			258.1	0.07577			258.1	0.41982			258.1	0.43716								258.1	0.08982			258.1	0.07577			258.1	0.36417			258.1	0.37335
258	0.09038			258	0.07733			258	0.42216			258	0.43965								258	0.09038			258	0.07733			258	0.37134			258	0.38097
257.9	0.09139			257.9	0.07657			257.9	0.42417			257.9	0.44369								257.9	0.09139			257.9	0.07657			257.9	0.37792			257.9	0.38088
257.8	0.09153			257.8	0.07742			257.8	0.42618			257.8	0.44478								257.8	0.09153			257.8	0.07742			257.8	0.37961			257.8	0.3827
257.7	0.09224			257.7	0.07816			257.7	0.42834			257.7	0.44855								257.7	0.09224			257.7	0.07816			257.7	0.38819			257.7	0.38803
257.6	0.09186			257.6	0.07834			257.6	0.42961			257.6	0.45069								257.6	0.09186			257.6	0.07834			257.6	0.37975			257.6	0.38718
257.5	0.09201			257.5	0.08008			257.5	0.43202			257.5	0.45365								257.5	0.09201			257.5	0.08008			257.5	0.38212			257.5	0.3892
257.4	0.09307			257.4	0.07984			257.4	0.43486			257.4	0.45697								257.4	0.09307			257.4	0.07984			257.4	0.38425			257.4	0.39237
257.3	0.09302			257.3	0.08002			257.3	0.43687			257.3	0.4595								257.3	0.09302			257.3	0.08002			257.3	0.39159			257.3	0.39799
257.2	0.09464			257.2	0.08067			257.2	0.43934			257.2	0.46269								257.2	0.09464			257.2	0.08067			257.2	0.3928			257.2	0.39635
257.1	0.09433			257.1	0.08142			257.1	0.44083			257.1	0.46522								257.1	0.09433			257.1	0.08142			257.1	0.39444			257.1	0.40806
257	0.09536			257	0.08224			257	0.44285			257	0.46831								257	0.09536			257	0.08224			257	0.39959			257	0.40555
256.9	0.09526			256.9	0.08265			256.9	0.44564			256.9	0.471								256.9	0.09526			256.9	0.08265			256.9	0.39656			256.9	0.41063
256.8	0.09545			256.8	0.0828			256.8	0.44824			256.8	0.47349								256.8	0.09545			256.8	0.0828			256.8	0.39938			256.8	0.41108
256.7	0.09691			256.7	0.08454			256.7	0.45046			256.7	0.47653								256.7	0.09691			256.7	0.08454			256.7	0.40309			256.7	0.41385
256.6	0.09656			256.6	0.0845			256.6	0.45333			256.6	0.47985								256.6	0.09656			256.6	0.0845			256.6	0.4019			256.6	0.41498
256.5	0.09725			256.5	0.08499			256.5	0.45514			256.5	0.48253								256.5	0.09725			256.5	0.08499			256.5	0.40646			256.5	0.41296
256.4	0.09856			256.4	0.08506			256.4	0.45745			256.4	0.48641								256.4	0.09856			256.4	0.08506			256.4	0.40554			256.4	0.41988
256.3	0.09804			256.3	0.08595			256.3	0.4599			256.3	0.48925								256.3	0.09804			256.3	0.08595			256.3	0.41881			256.3	0.42609
256.2	0.09914			256.2	0.08634			256.2	0.46343			256.2	0.49148								256.2	0.09914			256.2	0.08634			256.2	0.41334			256.2	0.4283
256.1	0.0998			256.1	0.08743			256.1	0.46479			256.1	0.49483								256.1	0.0998			256.1	0.08743			256.1	0.42038			256.1	0.43324
256	0.10001			256	0.08782			256	0.46742			256	0.49903								256	0.10001			256	0.08782			256	0.42252			256	0.43175
255.9	0.10137			255.9	0.08891			255.9	0.47048			255.9	0.50229								255.9	0.10137			255.9	0.08891			255.9	0.42294			255.9	0.43244
255.8	0.10142			255.8	0.08887			255.8	0.47274			255.8	0.50529								255.8	0.10142			255.8	0.08887			255.8	0.42745			255.8	0.43705
255.7	0.10244			255.7	0.08912			255.7	0.47611			255.7	0.50968								255.7	0.10244			255.7	0.08912			255.7	0.43239			255.7	0.44407
255.6	0.10354			255.6	0.09081			255.6	0.47835			255.6	0.51215								255.6	0.10354			255.6	0.09081			255.6	0.43296			255.6	0.44233
255.5	0.10272			255.5	0.09132			255.5	0.48144			255.5	0.51605								255.5	0.10272			255.5	0.09132			255.5	0.43825			255.5	0.44743
255.4	0.10437			255.4	0.09192			255.4	0.48432			255.4	0.51937								255.4	0.10437			255.4	0.09192			255.4	0.44432			255.4	0.45596
255.3	0.1042			255.3	0.09254			255.3	0.48758			255.3	0.52297								255.3	0.1042			255.3	0.09254			255.3	0.44281			255.3	0.44903
255.2	0.10526			255.2	0.09339			255.2	0.49076			255.2	0.52595								255.2	0.10526			255.2	0.09339			255.2	0.44708			255.2	0.45305
255.1	0.10601			255.1	0.09363			255.1	0.49362			255.1	0.5307								255.1	0.10601			255.1	0.09363			255.1	0.44963			255.1	0.45913
255	0.10734			255	0.09423			255	0.49676			255	0.5334								255	0.10734			255	0.09423			255	0.45663			255	0.4565
254.9	0.10716			254.9	0.09529			254.9	0.49912			254.9	0.53766								254.9	0.10716			254.9	0.09529			254.9	0.45476			254.9	0.46432
254.8	0.10822			254.8	0.09618			254.8	0.50267			254.8	0.54186								254.8	0.10822			254.8	0.09618			254.8	0.45756			254.8	0.47156
254.7	0.10846			254.7	0.09694			254.7	0.50478			254.7	0.54451								254.7	0.10846			254.7	0.09694			254.7	0.46221			254.7	0.4692
254.6	0.10968			254.6	0.09749			254.6	0.50801			254.6	0.54866								254.6	0.10968			254.6	0.09749			254.6	0.46648			254.6	0.47345
254.5	0.10999			254.5	0.09835			254.5	0.51163			254.5	0.55321								254.5	0.10999			254.5	0.09835			254.5	0.47422			254.5	0.48364
254.4	0.11111			254.4	0.09842			254.4	0.51456			254.4	0.55651								254.4	0.11111			254.4	0.09842			254.4	0.48245			254.4	0.48787
254.3	0.11223			254.3	0.09948			254.3	0.51748			254.3	0.56058								254.3	0.11223			254.3	0.09948			254.3	0.47404			254.3	0.48846
254.2	0.1125			254.2	0.10023			254.2	0.52124			254.2	0.56463								254.2	0.1125			254.2	0.10023			254.2	0.48416			254.2	0.49605
254.1	0.11381			254.1	0.10045			254.1	0.52491			254.1	0.56815								254.1	0.11381			254.1	0.10045			254.1	0.48538			254.1	0.49954
254	0.11387			254	0.10203			254	0.52818			254	0.5729								254	0.11387			254	0.10203			254	0.48593			254	0.50314
253.9	0.1147			253.9	0.10272			253.9	0.53078			253.9	0.57701								253.9	0.1147			253.9	0.10272			253.9	0.49547			253.9	0.5051
253.8	0.11516			253.8	0.10331			253.8	0.53425			253.8	0.58058								253.8	0.11516			253.8	0.10331			253.8	0.496			253.8	0.51594
253.7	0.11654			253.7	0.10482			253.7	0.53745			253.7	0.58467								253.7	0.11654			253.7	0.10482			253.7	0.50311			253.7	0.51576
253.6	0.11752			253.6	0.10463			253.6	0.54142			253.6	0.58823								253.6	0.11752			253.6	0.10463			253.6	0.50538			253.6	0.51622
253.5	0.11775			253.5	0.10498			253.5	0.54519			253.5	0.59309								253.5	0.11775			253.5	0.10498			253.5	0.50897			253.5	0.5217
253.4	0.1182			253.4	0.10634			253.4	0.54891			253.4	0.59675								253.4	0.1182			253.4	0.10634			253.4	0.51906			253.4	0.52984
253.3	0.11929			253.3	0.10725			253.3	0.55178			253.3	0.6016								253.3	0.11929			253.3	0.10725			253.3	0.52273			253.3	0.53721
253.2	0.1201			253.2	0.10802			253.2	0.55598			253.2	0.60557								253.2	0.1201			253.2	0.10802			253.2	0.52699			253.2	0.5416
253.1	0.12102			253.1	0.10836			253.1	0.55905			253.1	0.61045								253.1	0.12102			253.1	0.10836			253.1	0.52823			253.1	0.5417
253	0.12076			253	0.10955			253	0.56236			253	0.61432								253	0.12076			253	0.10955			253	0.53651			253	0.54464
252.9	0.12272			252.9	0.11046			252.9	0.56624			252.9	0.61903								252.9	0.12272			252.9	0.11046			252.9	0.5322			252.9	0.55151
252.8	0.12383			252.8	0.1112			252.8	0.57056			252.8	0.62365								252.8	0.12383			252.8	0.1112			252.8	0.54302			252.8	0.55385
252.7	0.12434			252.7	0.11178			252.7	0.57414			252.7	0.62778								252.7	0.12434			252.7	0.11178			252.7	0.54781			252.7	0.55961
252.6	0.12502			252.6	0.11354			252.6	0.57766			252.6	0.6328								252.6	0.12502			252.6	0.11354			252.6	0.55344			252.6	0.56281
252.5	0.12582			252.5	0.11451			252.5	0.58234			252.5	0.63623								252.5	0.12582			252.5	0.11451			252.5	0.55699			252.5	0.56928
252.4	0.12693			252.4	0.11497			252.4	0.58599			252.4	0.64105								252.4	0.12693			252.4	0.11497			252.4	0.56169			252.4	0.5709
252.3	0.128			252.3	0.11587			252.3	0.5899			252.3	0.64543								252.3	0.128			252.3	0.11587			252.3	0.56699			252.3	0.57806
252.2	0.12893			252.2	0.11711			252.2	0.59362			252.2	0.64999								252.2	0.12893			252.2	0.11711			252.2	0.57239			252.2	0.58537
252.1	0.12943			252.1	0.11777			252.1	0.59788			252.1	0.65478								252.1	0.12943			252.1	0.11777			252.1	0.57601			252.1	0.58956
252	0.13039			252	0.11854			252	0.6009			252	0.65939								252	0.13039			252	0.11854			252	0.58098			252	0.59542
251.9	0.13142			251.9	0.11935			251.9	0.60673			251.9	0.66429								251.9	0.13142			251.9	0.11935			251.9	0.58875			251.9	0.60657
251.8	0.13265			251.8	0.11966			251.8	0.61021			251.8	0.66967								251.8	0.13265			251.8	0.11966			251.8	0.59242			251.8	0.60774
251.7	0.13345			251.7	0.12076			251.7	0.61473			251.7	0.67385								251.7	0.13345			251.7	0.12076			251.7	0.60113			251.7	0.61652
251.6	0.1342			251.6	0.12195			251.6	0.6188			251.6	0.67874								251.6	0.1342			251.6	0.12195			251.6	0.60346			251.6	0.62168
251.5	0.13509			251.5	0.1234			251.5	0.62262			251.5	0.68395								251.5	0.13509			251.5	0.1234			251.5	0.61025			251.5	0.62513
251.4	0.13599			251.4	0.12387			251.4	0.6271			251.4	0.68939								251.4	0.13599			251.4	0.12387			251.4	0.62219			251.4	0.63749
251.3	0.13747			251.3	0.12498			251.3	0.63211			251.3	0.693								251.3	0.13747			251.3	0.12498			251.3	0.62426			251.3	0.64394
251.2	0.13826			251.2	0.12577			251.2	0.63594			251.2	0.69857								251.2	0.13826			251.2	0.12577			251.2	0.63026			251.2	0.64135
251.1	0.13913			251.1	0.12681			251.1	0.63972			251.1	0.70353								251.1	0.13913			251.1	0.12681			251.1	0.63735			251.1	0.65893
251	0.13983			251	0.12752			251	0.64534			251	0.70771								251	0.13983			251	0.12752			251	0.64394			251	0.65943
250.9	0.14132			250.9	0.12861			250.9	0.65003			250.9	0.71291								250.9	0.14132			250.9	0.12861			250.9	0.64997			250.9	0.66496
250.8	0.14182			250.8	0.12973			250.8	0.65478			250.8	0.71812								250.8	0.14182			250.8	0.12973			250.8	0.65411			250.8	1899/12/30
250.7	0.14238			250.7	0.13062			250.7	0.65887			250.7	0.72282								250.7	0.14238			250.7	0.13062			250.7	0.6634			250.7	0.68001
250.6	0.14404			250.6	0.13148			250.6	0.66344			250.6	0.72743								250.6	0.14404			250.6	0.13148			250.6	0.67259			250.6	0.68716
250.5	0.14461			250.5	0.13221			250.5	0.66789			250.5	0.73298								250.5	0.14461			250.5	0.13221			250.5	0.68188			250.5	0.70107
250.4	0.14541			250.4	0.13328			250.4	0.67254			250.4	0.73731								250.4	0.14541			250.4	0.13328			250.4	0.68228			250.4	0.70263
250.3	0.1464			250.3	0.134			250.3	0.67738			250.3	0.74236								250.3	0.1464			250.3	0.134			250.3	0.68549			250.3	0.70403
250.2	0.14745			250.2	0.13504			250.2	0.68206			250.2	0.74715								250.2	0.14745			250.2	0.13504			250.2	0.69989			250.2	0.71946
250.1	0.1486			250.1	0.13602			250.1	0.6863			250.1	0.75207								250.1	0.1486			250.1	0.13602			250.1	0.71399			250.1	0.72434
250	0.14965			250	0.13723			250	0.69058			250	0.75668								250	0.14965			250	0.13723			250	0.71095			250	0.72771

## Sheet: Sheet2
0.0051	0.00659		0.49961	-0.05724
0.00495	0.00618		0.26016	0.33757
0.00635	0.00768		0.45237	0.08069
0.00614	0.00705		0.38176	0.63154
0.00337	0.00784		-0.47731	0.27847
0.00351	0.00613		-0.35782	0.63267
0.00455	0.00352		-0.20379	0.46486
0.00542	0.00546		-0.57956	0.51057
0.00477	0.00587		-0.78798	0.63313
0.00442	0.0057		-0.58393	0.39943
0.00408	0.00403		-0.5727	-0.39994
0.00622	0.00848		-0.63309	-0.6646
0.00675	0.00364		-0.54539	-0.38774
0.00404	0.00663		-0.72978	-0.48018
0.00299	0.00808		-0.46305	-0.90371
0.00986	0.01103		-0.27945	-0.34476
0.0085	0.00644		-0.09311	0.02874
0.00613	0.00994		0.46503	0.49793
0.00673	0.00751		0.37791	0.57386
0.00788	0.00783		-0.44825	-0.19837
0.00842	0.0081		-0.57758	-0.01786
0.00417	0.00697		-0.50079	0.31025
0.00508	0.00539		-0.27325	0.14482
0.00628	0.0045		-0.42315	0.28354
0.00935	0.00599		-0.48832	0.10964
0.00119	0.00348		0.18207	0.22929
0.00153	0.00327		0.61822	0.79651
0.00623	0.01005		0.83196	0.50579
0.00428	0.00879		0.2472	0.30011
0.00825	0.01049		0.30372	-0.16263
0.00237	0.00977		0.17475	-0.47471
0.00861	0.01073		-0.07175	-0.21137
0.00614	0.01215		-0.52332	-0.20116
0.00385	0.00756		-0.67355	-0.06674
0.00798	0.00756		-0.92504	0.02654
0.00865	0.00967		-0.88947	0.10747
0.00441	0.00834		-0.80827	-0.07673
0.00532	0.01002		-0.82781	0.16074
0.00572	0.00397		-0.88902	-0.25153
0.00456	0.00668		-0.62566	-0.78108
0.00452	0.00565		-0.36977	-0.24818
0.00481	0.00669		-0.009	-0.50627
0.00755	0.00807		0.09352	-0.49518
0.00158	0.0035		-0.10879	-0.29796
0.00465	0.00815		-0.000198374	0.03767
0.00402	0.00774		0.37349	1.13423
0.00688	0.00953		0.38818	1.34139
0.00512	0.00794		1.02432	1.28393
0.00772	0.01114		0.80964	1.41977
0.0038	0.00836		0.76104	1.05887
0.00482	0.00706		0.35618	1.04194
0.0046	0.00454		0.50727	1.14894
0.0061	0.00659		0.1397	0.60449
0.00722	0.01081		-0.57032	0.2494
0.00602	0.00585		-0.66268	0.65777
0.00268	0.00631		-0.68323	0.14154
0.005	0.00683		-0.34949	0.11031
0.00591	0.00245		-0.87674	-0.50435
0.0025	0.00812		-1.21884	-0.84995
0.00173	0.00211		-0.60486	-0.49695
0.0064	0.00495		-0.97003	-1.02681
0.00433	0.00962		-0.99285	-1.18132
0.0052	0.00915		-0.66248	-0.61111
0.00924	0.00839		-0.36402	0.10423
0.00256	0.0078		-0.24962	0.1779
0.00949	0.01161		-0.03568	0.5012
0.00525	0.0061		-0.36707	0.11846
0.01074	0.01225		-0.12024	0.9817
0.00446	0.00871		-0.07092	1.14813
0.00396	0.00538		-1.07414	0.02515
0.00726	0.00726		-0.87213	0.24479
0.00438	0.00686		-0.58818	0.34505
0.00248	0.00966		-0.77137	-0.02811
0.00405	0.00732		-0.59634	0.45216
0.00725	0.00966		-0.7835	-0.19975
0.0069	0.00753		-0.76694	-0.24433
0.00542	0.00485		-0.54962	-0.04436
0.00648	0.00825		-0.15851	-0.03249
0.00684	0.0028		-0.48842	-0.35782
0.00596	0.00814		0.02281	-0.2907
0.0083	0.0079		0.06178	0.2426
0.00675	0.0088		-0.01756	0.56525
0.00554	0.00993		1.07184	1.30551
0.00649	0.00851		1.05851	1.2197
0.00789	0.00741		1.34842	1.99333
0.0094	0.01012		1.36363	1.65702
0.00466	0.00352		1.46128	1.51773
0.00368	0.00921		1.52641	1.03406
0.00651	0.0069		1.5645	1.46597
0.0044	0.00564		0.89554	1.00879
0.00612	0.00985		0.33088	0.53812
0.00501	0.01112		0.47425	0.80526
0.00667	0.00961		0.53425	0.92257
0.00545	0.00841		-0.55441	0.48621
0.00817	0.00615		-1.29937	-0.08484
0.00678	0.00715		-0.83703	0.00332
0.00808	0.0078		-0.08765	0.39636
0.00757	0.00833		0.22852	0.18829
0.00885	0.00712		0.209	0.21842
0.0114	0.00663		-0.00438	0.11173
0.00504	0.00674		0.57764	0.73253
0.00733	0.01039		0.86719	1.21714
0.00733	0.00947		0.41357	1.05507
0.00533	0.00651		-0.16755	0.85887
0.00518	0.01022		-0.1304	0.5615
0.00781	0.01252		0.00963	0.46904
0.00498	0.00703		1.16065	1.31989
0.00552	0.0064		1.02163	1.15816
0.00301	0.00859		1.19772	0.8051
0.00717	0.00751		0.90654	0.80549
0.00617	0.00738		1.17722	0.61827
0.00329	0.00637		0.7457	0.72235
0.00927	0.01208		-0.36538	-0.57671
0.00596	0.00675		-1.49303	-0.64291
0.00907	0.00995		-1.01521	-0.5954
0.00513	0.0095		-2.40274	-0.807
0.00311	0.0058		-2.27124	-0.53642
0.0045	0.00622		-2.38621	-0.70616
0.00885	0.01053		-1.54526	-0.02279
0.00175	0.000960137		-0.50246	0.57744
0.00586	0.01048		0.18041	0.73187
0.00545	0.00636		0.92157	1.22403
0.00524	0.00988		1.73684	1.44819
0.00372	0.00518		1.96957	0.82134
0.00783	0.01107		2.24633	1.48508
0.00409	0.00851		1.53887	1.53732
0.00677	0.00861		0.58099	0.33408
0.00389	0.00774		-0.07531	0.63082
0.00333	0.00838		0.22374	0.663
0.00613	0.00577		0.0873	0.59416
0.00815	0.00767		0.34919	1.79267
0.00473	0.00862		0.82815	0.69129
0.00355	0.00511		0.85486	0.74642
0.00439	0.0087		0.85571	1.6195
-0.00206	0.00707		0.70512	0.94522
0.01009	0.00925		-0.1159	0.1831
0.00946	0.01065		0.26531	0.37515
0.00657	0.00655		-0.72502	-0.42744
0.00139	0.00619		-1.59655	-0.03255
0.00474	0.00628		-0.42065	0.14484
0.00747	0.01021		0.38663	-0.2369
0.00785	0.00977		0.27794	-0.16954
0.00651	0.00798		0.22036	-0.47919
0.00557	0.00711		0.14301	0.29802
0.00578	0.00798		-0.01377	0.3317
0.00715	0.01151		0.59991	0.17085
0.00354	0.00126		0.84579	-0.11961
0.00649	0.01034		-0.000118809	0.08242
0.0113	0.0105		0.49024	0.01534
0.00592	0.00466		0.16227	-0.61017
0.00669	0.01052		0.1367	-1.47065
0.00737	0.01106		0.68816	-2.13392
0.00693	0.01038		0.92089	-2.6693
0.0075	0.00823		0.27478	-3.42972
0.00441	0.00879		-0.23355	-4.28663
0.00908	0.00886		0.07135	-3.44166
0.00467	0.00565		0.66602	-3.87339
0.00419	0.00699		1.05752	-2.99483
0.00307	0.01147		2.03023	-2.12273
0.01138	0.00836		2.68891	-1.49322
0.00587	0.01167		2.83803	-3.01194
0.00454	0.00966		3.75563	-3.12475
0.00726	0.00934		5.84892	-3.92088
0.01042	0.01099		6.39456	-5.34673
0.00892	0.01147		7.50539	-6.16506
0.00805	0.00663		8.58211	-8.53435
0.0079	0.00486		11.4745	-8.8726
0.00282	0.00722		15.383	-10.9367
0.00508	0.00906		19.2212	-13.8321
0.0047	0.00721		23.1213	-19.0817
0.00468	0.00785		28.1392	-24.3946
0.0077	0.00914		34.3826	-32.4073
0.00487	0.00831		42.1054	-39.0017
0.00528	0.00581		49.4846	-45.0447
0.00612	0.00521		56.5055	-51.7672
0.00694	0.00952		63.5858	-56.3333
0.000864747	0.00566		68.2254	-59.9881
0.0059	0.0093		70.8872	-62.7099
0.00684	0.01093		72.4148	-62.3711
0.00871	0.00844		71.7129	-62.335
0.00802	0.01141		69.5167	-61.9185
0.00801	0.0102		68.7504	-58.772
0.00844	0.00943		63.2389	-55.5369
0.00907	0.00893		59.6468	-52.5902
0.00255	0.0105		56.9798	-47.9028
0.0044	0.01146		53.3288	-44.079
0.00605	0.00873		50.2131	-40.3067
0.00392	0.00739		46.9198	-36.6759
0.00666	0.00938		43.2479	-35.4891
0.00729	0.01177		42.7855	-32.1086
0.00931	0.00849		41.029	-28.9954
0.0106	0.01053		38.4134	-29.273
0.00767	0.01121		36.3641	-27.3464
0.00118	0.00698		33.9613	-23.7614
0.00427	0.00864		31.4173	-23.0505
0.00596	0.00887		29.1176	-18.6798
0.00744	0.0104		25.8872	-16.9393
0.00498	0.00618		21.6818	-16.3623
0.00731	0.00895		19.0953	-14.3097
0.00378	0.0115		15.3709	-13.3878
0.00237	0.00619		14.5299	-13.2771
0.0079	0.00832		11.4344	-10.5379
0.00777	0.00928		9.55848	-9.42823
0.0085	0.00963		8.35511	-8.669
0.00591	0.01294		3.97783	-6.30595
0.00524	0.01091		1.37897	-5.09726
0.00824	0.01033		-0.67759	-0.88643
0.00365	0.00954		-3.55032	1.6621
0.00348	0.00612		-7.33454	3.13863
0.00963	0.0089		-9.27661	5.59602
0.01072	0.00924		-6.43816	5.97742
0.00474	0.00926		-8.87818	6.61339
0.00386	0.00398		-10.1557	5.87197
0.00194	0.00758		-7.78169	8.01368
0.004	0.00835		-7.43804	5.98732
0.0072	0.01325		-6.54683	4.6759
0.00477	0.00814		-8.57142	3.8914
0.00638	0.0098		-5.11788	7.00074
0.01154	0.01406		-5.10741	7.06675
0.00426	0.00686		-3.39116	6.04209
0.00669	0.00783		-6.07684	4.55953
0.0085	0.01176		-4.0058	4.11356
0.00492	0.00626		-7.52431	1.70486
0.01037	0.01115		-6.38005	1.86891
0.00883	0.00487		-7.77722	1.76986
0.00574	0.0101		-6.04	1.94345
0.00372	0.00366		-9.3369	-0.04527
0.00685	0.00757		-5.52848	2.44496
0.00286	0.0097		-7.87989	4.09661
0.00994	0.01206		-8.54956	4.01224
0.0105	0.01086		-10.4806	3.90725
0.01032	0.01482		-9.63363	5.34038
0.0113	0.01446		-9.97861	5.07056
0.00643	0.00787		-8.11596	5.73924
0.0098	0.01039		-9.86662	5.39468
0.00632	0.00824		-7.2731	4.30632
0.00472	0.00757		-4.87803	4.41794
0.00736	0.00745		-3.47219	4.75938
0.0066	0.00783		-4.49065	3.21518
0.00188	0.00337		-1.61088	0.72278
0.00829	0.00948		0.29455	1.34367
0.00772	0.01147		1.52735	-0.03551
0.01075	0.01197		1.30372	-0.04406
0.00811	0.00856		0.04635	-0.92405
0.00674	0.01401		-1.21937	-1.69076
0.00715	0.00791		-0.93424	-0.51192
0.00979	0.00924		-4.49073	1.50491
0.0087	0.0096		-2.92708	0.85745
0.00866	0.01452		-3.9157	1.75963
0.00338	0.00557		-4.03306	1.12823
0.00661	0.01363		-5.36443	1.54408
0.00158	0.00706		-3.4321	0.94324
0.00396	0.00954		-3.5651	0.52623
0.00501	0.00858		-2.72364	1.36464
0.00415	0.00785		-2.46752	2.73333
0.00972	0.00743		-3.05939	3.7486
0.00801	0.00838		-0.12843	3.4256
0.00456	0.00837		-0.36343	1.48726
0.000394865	0.00616		0.01282	2.3519
0.00791	0.00954		-0.66861	2.35427
0.00447	0.01078		-0.46269	2.0126
0.00542	0.00809		0.66965	0.41322
0.00712	0.00803		-0.44999	-0.09284
0.00683	0.00725		-0.40727	1.47956
0.00848	0.01273		-0.12655	1.26868
0.00436	0.00565		-0.74986	-0.70385
0.01074	0.00834		-0.40868	-1.96053
0.00813	0.00857		0.22312	-0.69171
0.0038	0.00957		-1.67294	-2.88201
0.00482	0.00654		-0.98779	-2.26951
0.00744	0.00976		-0.09742	-2.5493
0.00253	0.00667		1.40615	-2.94611
0.00567	0.01206		0.90847	-2.76357
0.0086	0.00542		2.10681	-2.12123
0.00984	0.0125		4.03341	-3.11612
0.00806	0.0067		6.36638	-2.17758
0.00405	0.00867		7.76758	-3.4138
0.00907	0.01334		7.61538	-4.97766
0.00678	0.00789		9.23247	-6.56959
0.00788	0.01194		11.4118	-9.20961
0.00509	0.00824		12.7094	-9.7125
0.00577	0.00799		13.1621	-10.0546
0.00649	0.00873		14.8819	-11.7871
0.00798	0.01116		17.0907	-9.56054
0.01225	0.01115		16.6307	-12.7861
0.00883	0.00749		16.0597	-11.2281
0.00671	0.01274		12.932	-12.3967
0.00945	0.00701		13.3569	-13.5144
0.00647	0.00987		16.2272	-14.5635
0.01493	0.01524		14.9547	-15.2084
0.0106	0.01103		13.8211	-15.4016
0.00635	0.00586		14.8713	-15.8021
0.00689	0.00681		20.1542	-15.1405
0.00722	0.0105		21.2463	-15.9997
0.00618	0.00885		18.7862	-14.9765
0.00799	0.00948		13.534	-13.2268
0.00628	0.00559		12.3811	-11.7162
0.0101	0.00917		11.3503	-13.1047
0.00825	0.00857		5.86566	-10.0387
0.00751	0.01066		-2.90046	-6.17237
0.00459	0.00274		-4.73819	0.26303
0.01114	0.01297		--	--
0.01044	0.01168		--	--
0.00918	0.01535		--	--
0.00215	0.00786		--	--
0.00831	0.01224		--	--
0.00766	0.01069		--	--
0.01987	0.02334		--	--
0.00977	0.01116		--	--
0.01195	0.01134		--	--
0.0093	0.00505		--	--
-0.00224	0.00209		--	--
0.00856	0.0102		--	--
0.00755	0.01426		--	--
-0.00406	0.00776		--	--
0.00506	0.01233		--	--
0.01545	0.01294		--	--
-0.000564559	0.00681		--	--
0.00764	0.00483		--	--
0.00954	0.00483		--	--
0.00352	0.00554		--	--
0.00608	-0.00115		--	--
0.00423	0.01106		--	--
0.01197	0.0116		--	--
0.00258	0.00919		--	--
0.00836	0.0056		--	--
0.00976	0.00691		--	--
0.00553	0.01231		--	--
0.00974	0.00788		--	--
0.00433	0.0032		--	--
0.0088	0.01225		--	--
0.00723	0.00859		--	--
0.01579	0.00777		--	--
0.0063	0.00711		--	--
0.00981	0.01465		--	--
0.0079	0.00478		--	--
0.00748	0.00848		--	--
0.00475	0.00757		--	--
0.0099	0.00622		--	--
-0.00131	0.00911		--	--
0.01639	0.01837		--	--
0.00617	0.01524		--	--
0.01085	0.0108		--	--
0.00808	0.0134		--	--
0.00873	0.01435		--	--
0.01293	0.01142		--	--
0.00514	0.00508		--	--
0.00663	0.00855		--	--
0.01468	0.01161		--	--
0.00914	0.00336		--	--
0.01394	0.01744		--	--
0.00505	0.00743		--	--
0.0042	0.00718		--	--
0.00113	6.81866e-05		--	--
0.0072	0.00886		--	--
0.01515	0.00966		--	--
0.01069	0.00817		--	--
0.00996	0.01762		--	--
-7.4839e-06	0.00547		--	--
0.01125	0.01044		--	--
0.00613	0.01309		--	--
0.00439	0.00363		--	--
0.0093	0.00764		--	--
0.01188	0.00664		--	--
0.00766	0.01159		--	--
0.00851	0.01369		--	--
0.00581	0.01364		--	--
0.01322	0.01657		--	--
0.00547	0.01604		--	--
0.00505	0.00691		--	--
0.00688	0.01114		--	--
0.00256	0.009		--	--
0.00528	0.00243		--	--
0.01142	0.01103		--	--
-0.00318	0.0045		--	--
0.00809	0.0117		--	--
0.00973	0.00614		--	--
0.00358	0.01629		--	--
0.00436	0.01192		--	--
0.00383	0.00738		--	--
0.00658	0.00843		--	--
0.01805	0.01392		--	--
0.00595	0.00974		--	--
0.01402	0.0125		--	--
0.00473	-0.00287		--	--
0.00603	0.00587		--	--
0.00998	0.00705		--	--
0.00674	0.00792		--	--
4.12208e-05	0.00453		--	--
0.00705	0.00902		--	--
0.01055	0.00907		--	--
0.00612	0.00577		--	--
0.01	0.00725		--	--
0.00758	0.00946		--	--
0.00915	0.01015		--	--
0.01491	0.01305		--	--
-0.000427592	0.00499		--	--
0.00303	0.0102		--	--
0.00214	0.00473		--	--
0.00379	0.00374		--	--
0.00823	0.01018		--	--
0.01141	0.01051		--	--
0.00106	-0.000564381		--	--
0.0073	0.0077		--	--
-0.000313076	0.0058		--	--
0.00233	0.00838		--	--
0.00808	0.01562		--	--
0.00446	0.00738		--	--
0.01082	0.01587		--	--
0.00676	0.000156212		--	--
0.01668	0.01432		--	--
0.0117	0.01016		--	--
0.00705	0.01373		--	--
-0.00278	0.00865		--	--
0.00506	0.00771		--	--
0.00205	0.00485		--	--
0.00425	0.00511		--	--
0.009	0.00531		--	--
0.00804	0.00594		--	--
0.00347	0.00444		--	--
0.01216	0.00228		--	--
0.00897	0.01692		--	--
0.00479	0.00685		--	--
0.00491	0.00115		--	--
-0.000287893	0.00961		--	--
0.01321	0.0186		--	--
0.01601	0.02032		--	--
0.00961	0.00536		--	--
0.00228	0.0082		--	--
0.00855	0.01455		--	--
0.01304	0.014		--	--
-0.000191968	0.0017		--	--
0.00277	0.00826		--	--
0.00981	0.01567		--	--
0.008	0.01219		--	--
0.01238	0.01766		--	--
0.00904	0.01182		--	--
0.01086	0.01685		--	--
0.00971	0.01042		--	--
0.00473	0.0027		--	--
0.01128	0.00477		--	--
0.00528	0.01118		--	--
0.00322	0.00946		--	--
0.01586	0.02113		--	--
0.0045	0.00576		--	--
0.000871043	0.01265		--	--
0.00404	0.00414		--	--
0.00953	0.00733		--	--
0.0104	0.01317		--	--
0.01342	0.01251		--	--
0.01747	0.00774		--	--
0.00266	0.00292		--	--
0.01175	0.00848		--	--
0.00308	0.00416		--	--
0.01239	0.01636		--	--
0.00676	0.00951		--	--
0.00522	0.01445		--	--
0.00124	0.000558085		--	--
0.01469	0.00845		--	--
0.00916	0.01242		--	--
0.00561	0.01314		--	--
0.005	0.00551		--	--
0.00408	0.01161		--	--
0.01227	0.01474		--	--
0.00495	0.00813		--	--
0.0111	0.00161		--	--
0.01831	0.01629		--	--
0.01131	0.01384		--	--
0.00547	0.01269		--	--
0.00145	0.00869		--	--
0.00471	0.01193		--	--
-1.16416e-05	0.00472		--	--
0.00979	0.01158		--	--
0.001	0.00404		--	--
0.01146	0.01542		--	--
0.01045	0.01268		--	--
0.00114	0.00344		--	--
0.00792	0.01053		--	--
0.00782	0.00768		--	--
0.01232	0.00487		--	--
0.01089	0.01669		--	--
0.00517	0.00912		--	--
0.00965	0.01085		--	--
0.00975	0.01802		--	--
0.00954	0.01206		--	--
0.00898	0.01757		--	--
0.00358	0.00971		--	--
0.00909	0.00889		--	--
0.0101	0.01367		--	--
0.01559	0.01768		--	--
0.01024	0.01184		--	--
0.00545	0.01094		--	--
0.00399	0.006		--	--
0.01152	0.0082		--	--
0.00388	0.00724		--	--
0.00864	0.01638		--	--
0.00142	0.00315		--	--
0.01277	0.01889		--	--
0.01016	0.02008		--	--
0.00929	0.00878		--	--
0.0021	-0.00043763		--	--
0.01508	0.00647		--	--
0.0057	0.01229		--	--
0.00692	0.00797		--	--
0.0186	0.0118		--	--
0.01405	0.01027		--	--
0.0148	0.00678		--	--
0.00924	0.01502		--	--
0.01204	0.01324		--	--
0.01186	0.01271		--	--
0.00442	0.01146		--	--
0.00342	0.01049		--	--
0.01026	0.00763		--	--
0.00951	0.00964		--	--
0.00467	0.01412		--	--
0.01155	0.01136		--	--
0.00903	0.01135		--	--
-0.00363	-0.00107		--	--
0.00825	0.00954		--	--
0.00864	0.01828		--	--
0.00515	0.00877		--	--
0.01761	0.01132		--	--
0.00699	0.01678		--	--
0.00541	0.00734		--	--
0.00547	0.00561		--	--
0.01342	0.01021		--	--
0.01122	0.01085		--	--
0.01513	0.01884		--	--
0.00881	0.00846		--	--
0.01353	0.00829		--	--
0.00403	0.00556		--	--
0.00539	0.01246		--	--
0.01633	0.01248		--	--
0.01686	0.01329		--	--
0.01434	0.01669		--	--
0.00323	0.01065		--	--
0.00222	0.01118		--	--
-0.00134	0.00896		--	--
0.00487	0.00774		--	--
0.0099	0.00678		--	--
0.01182	0.01049		--	--
0.0165	0.01904		--	--
0.00317	0.00728		--	--
0.0104	0.00674		--	--
0.00207	0.00618		--	--
0.00654	0.00929		--	--
0.01007	0.01545		--	--
0.00486	0.01778		--	--
0.00724	0.01657		--	--
0.00618	0.0216		--	--
0.00492	0.00528		--	--
0.00389	0.00722		--	--
0.00875	0.00813		--	--
0.01217	0.01139		--	--
0.0157	0.0077		--	--
0.01225	0.02023		--	--
0.01579	0.01273		--	--
0.00857	0.0113		--	--
0.00934	0.01339		--	--
0.01303	0.01608		--	--
0.01142	0.01109		--	--
0.00601	0.0139		--	--
0.0066	0.01007		--	--
0.01229	0.02066		--	--
0.00419	0.0127		--	--
0.00694	0.007		--	--
0.01014	0.00779		--	--
0.00332	0.01002		--	--
0.00433	0.01143		--	--
0.01476	0.01793		--	--
0.00694	0.01255		--	--
0.01011	0.00745		--	--
0.00882	0.01131		--	--
0.00775	0.00837		--	--
0.00697	0.00615		--	--
0.00288	0.00635		--	--
0.0091	0.01099		--	--
0.00899	0.00789		--	--
0.00956	0.00172		--	--
0.01075	0.02101		--	--
0.00804	0.02033		--	--
0.01271	0.01627		--	--
0.00897	0.0117		--	--
0.0117	0.00974		--	--
0.0151	0.01063		--	--
0.01427	0.01362		--	--
-0.00105	0.01077		--	--
0.00443	0.00416		--	--
0.00993	0.00852		--	--
0.00616	0.0059		--	--
0.00817	0.0132		--	--
0.006	0.01094		--	--
0.01645	0.01824		--	--
0.0121	0.00976		--	--
0.00889	0.00886		--	--
0.0177	0.02182		--	--
0.01716	0.0166		--	--
0.01029	0.00969		--	--
0.01134	0.01093		--	--
0.01476	0.00714		--	--
0.00947	0.01578		--	--
0.01017	0.01362		--	--
0.00562	0.0081		--	--
0.00575	0.00724		--	--
0.01729	0.01308		--	--
0.00176	0.01131		--	--
0.0057	0.01557		--	--
0.01103	0.01692		--	--
0.0064	0.01224		--	--
0.01546	0.02406		--	--
0.01069	0.0163		--	--
0.00684	0.00819		--	--
0.00562	0.00281		--	--
0.01486	0.00771		--	--
0.012	0.01398		--	--
0.01532	0.01469		--	--
0.00763	0.00858		--	--
0.00504	0.00733		--	--
0.00545	0.01139		--	--
0.02062	0.02073		--	--
0.01362	0.01098		--	--
0.00924	0.01483		--	--
0.00632	0.01318		--	--
0.01035	0.01013		--	--
0.00858	0.00705		--	--
0.01254	0.01961		--	--
0.00224	0.00388		--	--
0.00834	0.01078		--	--
0.01469	0.01415		--	--
0.00468	0.012		--	--
0.01304	0.01589		--	--
0.01343	0.01495		--	--
0.00884	0.01556		--	--
0.01016	0.01161		--	--
0.00781	0.0138		--	--
0.00818	0.01443		--	--
0.01092	0.01426		--	--
0.01053	0.01314		--	--
0.0082	0.01063		--	--
0.00922	0.01715		--	--
0.0046	0.01269		--	--
0.00305	0.01047		--	--
0.00473	0.01216		--	--
0.00272	0.00957		--	--
0.00882	0.02145		--	--
0.00876	0.00879		--	--
0.0145	0.017		--	--
0.01023	0.00993		--	--
0.0124	0.01347		--	--
0.01362	0.01303		--	--
0.00635	0.00917		--	--
0.01736	0.02371		--	--
0.00786	0.0135		--	--
0.00448	0.01155		--	--
0.01768	0.01403		--	--
0.01285	0.01102		--	--
0.01169	0.01437		--	--
0.00558	0.01267		--	--
0.00805	0.00923		--	--
0.0045	0.01496		--	--
0.01048	0.01995		--	--
0.00935	0.00806		--	--
0.01684	0.01702		--	--
0.01535	0.01291		--	--
0.01277	0.01686		--	--
0.01301	0.00784		--	--
0.00977	0.01674		--	--
0.01332	0.01055		--	--
0.00506	0.01208		--	--
0.01526	0.0217		--	--
0.009	0.00946		--	--
0.00951	0.01372		--	--
0.01374	0.00849		--	--
0.01639	0.01904		--	--
0.01527	0.01791		--	--
0.01183	0.02029		--	--
0.00664	0.00493		--	--
0.01315	0.01395		--	--
0.0054	0.01209		--	--
0.00523	0.00881		--	--
0.00571	0.01384		--	--
0.0118	0.019		--	--
0.00542	0.00717		--	--
0.01342	0.01157		--	--
0.01531	0.02095		--	--
0.00913	0.01542		--	--
0.00941	0.01489		--	--
0.00976	0.00828		--	--
0.011	0.00852		--	--
0.00715	0.01127		--	--
0.01224	0.01312		--	--
0.01908	0.02255		--	--
0.01364	0.0056		--	--
0.00599	0.00875		--	--
0.00546	0.01189		--	--
0.00947	0.01315		--	--
0.00753	0.01127		--	--
0.01283	0.01468		--	--
0.01249	0.01628		--	--
0.01009	0.00896		--	--
0.00918	0.01382		--	--
0.01167	0.01356		--	--
0.01682	0.015		--	--
0.01445	0.01317		--	--
0.0072	0.01084		--	--
0.00749	0.00782		--	--
0.01157	0.01288		--	--
0.00866	0.01154		--	--
0.01114	0.01155		--	--
0.01159	0.01213		--	--
0.01643	0.01731		--	--
0.00635	0.01383		--	--
0.00848	0.00911		--	--
0.01417	0.01755		--	--
0.01104	0.01542		--	--
0.01637	0.01186		--	--
0.01015	0.0099		--	--
0.00679	0.01087		--	--
0.0176	0.01596		--	--
0.00961	0.01453		--	--
0.01176	0.01854		--	--
0.01394	0.02006		--	--
0.01622	0.01529		--	--
0.0139	0.01303		--	--
0.01375	0.01526		--	--
0.00867	0.01781		--	--
0.00984	0.01978		--	--
0.00822	0.01498		--	--
0.01929	0.01929		--	--
0.0132	0.01703		--	--
0.0154	0.02062		--	--
0.01353	0.01271		--	--
0.01431	0.01724		--	--
0.01325	0.01446		--	--
0.01601	0.01978		--	--
0.00638	0.01205		--	--
0.01972	0.01721		--	--
0.01502	0.01381		--	--
0.00735	0.00977		--	--
0.01591	0.02241		--	--
0.00689	0.01572		--	--
0.01436	0.01741		--	--
0.01066	0.01145		--	--
0.01947	0.02564		--	--
0.01776	0.02245		--	--
0.0113	0.02299		--	--
0.01176	0.01578		--	--
0.02345	0.02499		--	--
0.01778	0.01581		--	--
0.01972	0.0215		--	--
0.01126	0.01462		--	--
0.00993	0.01187		--	--
0.0097	0.01444		--	--
0.01093	0.01421		--	--
0.01182	0.01795		--	--
0.01391	0.02351		--	--
0.01045	0.01257		--	--
0.01701	0.01679		--	--
0.0124	0.01568		--	--
0.01426	0.0182		--	--
0.01397	0.02505		--	--
0.00699	0.01749		--	--
0.0101	0.0121		--	--
0.01243	0.01491		--	--
0.01467	0.01518		--	--
0.01804	0.01281		--	--
0.01944	0.01969		--	--
0.0117	0.02094		--	--
0.02384	0.02368		--	--
0.02767	0.03297		--	--
0.01951	0.02243		--	--
0.01744	0.02085		--	--
0.02017	0.02378		--	--
0.0139	0.01423		--	--
0.02026	0.01604		--	--
0.01518	0.01684		--	--
0.01917	0.01659		--	--
0.01053	0.01822		--	--
0.01403	0.02058		--	--
0.01754	0.02416		--	--
0.02568	0.0263		--	--
0.015	0.02291		--	--
0.0208	0.02629		--	--
0.01932	0.02393		--	--
0.02364	0.02423		--	--
0.01633	0.02624		--	--
0.01975	0.01725		--	--
0.02288	0.02547		--	--
0.0253	0.0252		--	--
0.02491	0.03113		--	--
0.02484	0.02571		--	--
0.02566	0.02241		--	--
0.02697	0.03005		--	--
0.02764	0.03204		--	--
0.02676	0.03258		--	--
0.03478	0.02919		--	--
0.02773	0.03415		--	--
0.02298	0.02419		--	--
0.03717	0.03467		--	--
0.02862	0.03372		--	--
0.03454	0.03489		--	--
0.02816	0.03407		--	--
0.02669	0.0314		--	--
0.03187	0.03303		--	--
0.03365	0.03109		--	--
0.03069	0.03502		--	--
0.02961	0.03394		--	--
0.03728	0.03748		--	--
0.03283	0.04159		--	--
0.03851	0.03897		--	--
0.03597	0.04028		--	--
0.0412	0.04439		--	--
0.03847	0.03557		--	--
0.04027	0.03958		--	--
0.04222	0.04574		--	--
0.03846	0.04261		--	--
0.03993	0.04059		--	--
0.04816	0.04654		--	--
0.042	0.04051		--	--
0.04667	0.03995		--	--
0.05644	0.05308		--	--
0.05284	0.05512		--	--
0.04953	0.05582		--	--
0.05099	0.05162		--	--
0.05576	0.05959		--	--
0.06067	0.05783		--	--
0.0588	0.0637		--	--
0.06614	0.06612		--	--
0.0663	0.06963		--	--
0.06577	0.06701		--	--
0.07039	0.07227		--	--
0.07248	0.07122		--	--
0.0703	0.07015		--	--
0.07852	0.07738		--	--
0.08448	0.08886		--	--
0.07773	0.07957		--	--
0.08318	0.08799		--	--
0.08489	0.0837		--	--
0.09045	0.09088		--	--
0.08938	0.09186		--	--
0.09672	0.10207		--	--
0.10253	0.10137		--	--
0.10032	0.10617		--	--
0.1034	0.1047		--	--
0.11634	0.11029		--	--
0.11649	0.10925		--	--
0.12002	0.12069		--	--
0.12702	0.1235		--	--
0.11728	0.1166		--	--
0.12917	0.13121		--	--
0.1396	0.1359		--	--
0.14022	0.14024		--	--
0.14271	0.14078		--	--
0.15413	0.14903		--	--
0.14816	0.1449		--	--
0.16125	0.1486		--	--
0.15798	0.15658		--	--
0.17064	0.16295		--	--
0.17327	0.16724		--	--
0.18041	0.17646		--	--
0.18773	0.18074		--	--
0.19147	0.18486		--	--
0.1964	0.19335		--	--
0.20585	0.20312		--	--
0.21513	0.217		--	--
0.21269	0.21546		--	--
0.22959	0.21869		--	--
0.23415	0.22339		--	--
0.23809	0.22626		--	--
0.2452	0.23413		--	--
0.2467	0.24762		--	--
0.26164	0.25138		--	--
0.26838	0.25867		--	--
0.27776	0.26418		--	--
0.28194	0.27487		--	--
0.28691	0.2735		--	--
0.29622	0.28461		--	--
0.30156	0.30019		--	--
0.30877	0.30128		--	--
0.31102	0.30578		--	--
0.32276	0.31325		--	--
0.33274	0.31993		--	--
0.34374	0.32679		--	--
0.35684	0.33559		--	--
0.36207	0.35188		--	--
0.36745	0.34555		--	--
0.37936	0.36302		--	--
0.38433	0.36795		--	--
0.38728	0.37424		--	--
0.39498	0.38028		--	--
0.40096	0.38822		--	--
0.41677	0.39917		--	--
0.42362	0.39508		--	--
0.43251	0.4049		--	--
0.44215	0.41632		--	--
0.44733	0.42518		--	--
0.45709	0.43717		--	--
0.46218	0.44431		--	--
0.47343	0.44882		--	--
0.47601	0.45174		--	--
0.47604	0.45511		--	--
0.48644	0.46861		--	--
0.50051	0.4733		--	--
0.50014	0.47519		--	--
0.51099	0.482		--	--
0.51942	0.49432		--	--
0.51619	0.48761		--	--
0.52414	0.49914		--	--
0.53978	0.50299		--	--
0.54369	0.51794		--	--
0.54594	0.51949		--	--
0.55817	0.52772		--	--
0.56132	0.53081		--	--
0.5648	0.54018		--	--
0.57452	0.54537		--	--
0.57416	0.54456		--	--
0.58078	0.5577		--	--
0.59063	0.564		--	--
0.58992	0.5611		--	--
0.59839	0.56544		--	--
0.6036	0.5697		--	--
0.61184	0.57602		--	--
0.60634	0.57443		--	--
0.61166	0.58078		--	--
0.61599	0.59121		--	--
0.62101	0.58652		--	--
0.62672	0.5866		--	--
0.62568	0.5915		--	--
0.63057	0.59291		--	--
0.62803	0.59701		--	--
0.64276	0.59892		--	--
0.63389	0.60559		--	--
0.63947	0.61142		--	--
0.64144	0.606		--	--
0.65502	0.61844		--	--
0.65204	0.61157		--	--
0.65345	0.61276		--	--
0.65008	0.61675		--	--
0.65476	0.62158		--	--
0.66313	0.62116		--	--
0.65593	0.62292		--	--
0.6658	0.63465		--	--
0.66519	0.62228		--	--
0.66506	0.62946		--	--
0.6666	0.63636		--	--
0.67773	0.63371		--	--
0.67365	0.64071		--	--
0.67	0.62666		--	--
0.68016	0.63652		--	--
0.68028	0.64498		--	--
0.68385	0.64458		--	--
0.68857	0.6556		--	--
0.69245	0.65224		--	--
0.68316	0.64644		--	--
0.69682	0.65373		--	--
0.69897	0.6533		--	--
0.69703	0.66305		--	--
0.70219	0.66735		--	--
0.70122	0.66325		--	--
0.70299	0.66752		--	--
0.69755	0.6553		--	--
0.70621	0.66978		--	--
0.70837	0.65748		--	--
0.70973	0.66778		--	--
0.71404	0.67936		--	--
0.71345	0.67981		--	--
0.72598	0.68034		--	--
0.72382	0.68085		--	--
0.71536	0.68196		--	--
0.71727	0.68033		--	--
0.71937	0.68359		--	--
0.72731	0.68052		--	--
0.72553	0.68324		--	--
0.72909	0.68013		--	--
0.72817	0.68899		--	--
0.73289	0.69358		--	--
0.73344	0.68951		--	--
0.72574	0.68859		--	--
0.73752	0.68549		--	--
0.74179	0.69626		--	--
0.71865	0.68716		--	--
0.73918	0.69014		--	--
0.72407	0.68953		--	--
0.73357	0.68974		--	--
0.72499	0.69457		--	--
0.73824	0.68732		--	--
0.73727	0.68963		--	--
0.74044	0.68978		--	--
0.74208	0.70302		--	--
0.74312	0.69869		--	--
0.73999	0.70627		--	--
0.74566	0.69252		--	--
0.74491	0.69856		--	--
0.74102	0.69512		--	--
0.74529	0.70852		--	--
0.74681	0.71223		--	--
0.75926	0.70149		--	--
0.75591	0.70317		--	--
0.75859	0.71216		--	--
0.75046	0.71489		--	--
0.75307	0.71586		--	--
0.76667	0.71707		--	--
0.75218	0.70921		--	--
0.76947	0.72109		--	--
0.76629	0.7267		--	--
0.76424	0.7175		--	--
0.75933	0.71413		--	--
0.76782	0.72855		--	--
0.78415	0.73069		--	--
0.78028	0.72691		--	--
0.78325	0.73514		--	--
0.78046	0.73762		--	--
0.7941	0.73581		--	--
0.79344	0.75054		--	--
0.78619	0.74719		--	--
0.79246	0.7537		--	--
0.8062	0.74937		--	--
0.80323	0.76043		--	--
0.79905	0.76284		--	--
0.80172	0.76264		--	--
0.80544	0.75739		--	--
0.81181	0.76479		--	--
0.82313	0.76575		--	--
0.81624	0.76815		--	--
0.82032	0.77837		--	--
0.81627	0.7739		--	--
0.82409	0.77824		--	--
0.82032	0.77712		--	--
0.83244	0.77866		--	--
0.83367	0.78751		--	--
0.83018	0.78025		--	--
0.83724	0.78121		--	--
0.8316	0.78233		--	--
0.83555	0.78619		--	--
0.82696	0.78374		--	--
0.84282	0.78033		--	--
0.84027	0.78275		--	--
0.83445	0.77651		--	--
0.84548	0.78129		--	--
0.84181	0.79074		--	--
0.83996	0.77846		--	--
0.83096	0.78526		--	--
0.83608	0.78147		--	--
0.82952	0.78414		--	--
0.84231	0.78088		--	--
0.83525	0.78071		--	--
0.83814	0.77717		--	--
0.82214	0.78544		--	--
0.82426	0.76964		--	--
0.82471	0.76495		--	--
0.827	0.77601		--	--
0.8131	0.76908		--	--
0.8209	0.76988		--	--
0.82163	0.76961		--	--
0.81436	0.7562		--	--
0.82136	0.7611		--	--
0.81314	0.7589		--	--
0.80501	0.75171		--	--
0.80861	0.75917		--	--
0.80049	0.75606		--	--
0.79043	0.73519		--	--
0.79127	0.7445		--	--
0.79529	0.74418		--	--
0.7893	0.7334		--	--
0.78103	0.72725		--	--
0.78382	0.73499		--	--
0.78227	0.72911		--	--
0.77102	0.72259		--	--
0.77416	0.72671		--	--
0.76266	0.72025		--	--
0.76638	0.71965		--	--
0.75988	0.70898		--	--
0.75693	0.70809		--	--
0.75591	0.70618		--	--
0.74863	0.69646		--	--
0.7455	0.69678		--	--
0.74333	0.6985		--	--
0.73454	0.69117		--	--
0.72689	0.68734		--	--
0.72718	0.67862		--	--
0.72202	0.67717		--	--
0.72119	0.67423		--	--
0.71564	0.67059		--	--
0.71279	0.66278		--	--
0.71536	0.66747		--	--
0.71049	0.66034		--	--
0.70879	0.65406		--	--
0.70408	0.65522		--	--
0.69518	0.65318		--	--
0.69481	0.64899		--	--
0.69256	0.64338		--	--
0.6831	0.64076		--	--
0.68087	0.63281		--	--
0.68078	0.62851		--	--
0.67146	0.63667		--	--
0.68114	0.62696		--	--
0.67155	0.6219		--	--
0.65569	0.62217		--	--
0.66427	0.61351		--	--
0.65542	0.61002		--	--
0.64881	0.60858		--	--
0.64248	0.60082		--	--
0.63255	0.60421		--	--
0.63829	0.5906		--	--
0.63546	0.59227		--	--
0.63241	0.58334		--	--
0.61857	0.58105		--	--
0.62488	0.58839		--	--
0.62499	0.58244		--	--
0.61389	0.57808		--	--
0.61298	0.56703		--	--
0.60915	0.57087		--	--
0.60239	0.56187		--	--
0.61001	0.56677		--	--
0.60023	0.55753		--	--
0.59447	0.55124		--	--
0.58674	0.55182		--	--
0.58696	0.55324		--	--
0.58584	0.54609		--	--
0.58336	0.54248		--	--
0.57466	0.53681		--	--
0.56321	0.52716		--	--
0.56162	0.53236		--	--
0.56431	0.52777		--	--
0.55421	0.52009		--	--
0.55786	0.51696		--	--
0.55256	0.51749		--	--
0.55726	0.52296		--	--
0.55175	0.51433		--	--
0.54366	0.51332		--	--
0.54151	0.51006		--	--
0.53803	0.49864		--	--
0.53634	0.50753		--	--
0.53393	0.49752		--	--
0.53524	0.49535		--	--
0.52482	0.50261		--	--
0.53349	0.49915		--	--
0.5274	0.4944		--	--
0.52224	0.48137		--	--
0.51728	0.49056		--	--
0.51587	0.48729		--	--
0.51751	0.48041		--	--
0.52159	0.47981		--	--
0.51264	0.4754		--	--
0.50816	0.48175		--	--
0.49735	0.47675		--	--
0.4989	0.46455		--	--
0.49945	0.46388		--	--
0.50306	0.47154		--	--
0.4953	0.46648		--	--
0.4959	0.45929		--	--
0.48963	0.45823		--	--
0.4879	0.46156		--	--
0.47988	0.45277		--	--
0.47892	0.44641		--	--
0.47628	0.44809		--	--
0.47659	0.44969		--	--
0.47829	0.43857		--	--
0.46978	0.44006		--	--
0.46686	0.44523		--	--
0.4641	0.44108		--	--
0.46982	0.44007		--	--
0.47187	0.44015		--	--
0.462	0.44022		--	--
0.46337	0.43488		--	--
0.45518	0.43215		--	--
0.46099	0.42497		--	--
0.44283	0.41815		--	--
0.45037	0.42746		--	--
0.44586	0.4148		--	--
0.44388	0.41647		--	--
0.44239	0.42442		--	--
0.44529	0.41863		--	--
0.44309	0.40795		--	--
0.43193	0.40717		--	--
0.43539	0.40351		--	--
0.42894	0.41213		--	--
0.433	0.41088		--	--
0.4315	0.4127		--	--
0.42752	0.39479		--	--
0.42244	0.40156		--	--
0.4219	0.40103		--	--
0.42135	0.39725		--	--
0.4224	0.39359		--	--
0.42164	0.39361		--	--
0.4205	0.39272		--	--
0.41923	0.39086		--	--
0.40971	0.38955		--	--
0.41241	0.3928		--	--
0.40986	0.39091		--	--
0.4082	0.39047		--	--
0.40455	0.37225		--	--
0.40829	0.38099		--	--
0.40444	0.38177		--	--
0.39548	0.37542		--	--
0.39936	0.382		--	--
0.39449	0.37828		--	--
0.39058	0.3788		--	--
0.39611	0.37787		--	--
0.39128	0.36779		--	--
0.38968	0.36619		--	--
0.39678	0.37054		--	--
0.38801	0.371		--	--
0.38828	0.36517		--	--
0.37858	0.35883		--	--
0.37714	0.35539		--	--
0.37559	0.35416		--	--
0.37785	0.35616		--	--
0.36671	0.35299		--	--
0.37321	0.35318		--	--
0.36698	0.34882		--	--
0.3683	0.34656		--	--
0.36837	0.35099		--	--
0.36508	0.34469		--	--
0.35942	0.34268		--	--
0.35507	0.34105		--	--
0.35915	0.34202		--	--
0.35915	0.33461		--	--
0.35078	0.33454		--	--
0.34641	0.33685		--	--
0.34935	0.32689		--	--
0.34888	0.33005		--	--
0.33587	0.3225		--	--
0.34701	0.32862		--	--
0.33857	0.32458		--	--
0.34152	0.31914		--	--
0.33761	0.32127		--	--
0.33319	0.31939		--	--
0.33141	0.31781		--	--
0.32736	0.32158		--	--
0.32694	0.31675		--	--
0.32717	0.31295		--	--
0.32876	0.31411		--	--
0.3239	0.30616		--	--
0.32503	0.31275		--	--
0.32302	0.31103		--	--
0.32009	0.30591		--	--
0.31786	0.30552		--	--
0.32055	0.3029		--	--
0.31865	0.29747		--	--
0.30753	0.29831		--	--
0.31683	0.2944		--	--
0.317	0.29794		--	--
0.31667	0.30166		--	--
0.31507	0.3049		--	--
0.31138	0.2994		--	--
0.30953	0.29779		--	--
0.31195	0.29605		--	--
0.30942	0.29727		--	--
0.30739	0.2955		--	--
0.30692	0.29459		--	--
0.31212	0.30009		--	--
0.30361	0.29504		--	--
0.30645	0.28625		--	--
0.30062	0.29028		--	--
0.30682	0.29424		--	--
0.29802	0.28909		--	--
0.30344	0.29153		--	--
0.30133	0.287		--	--
0.29843	0.29428		--	--
0.29778	0.28347		--	--
0.29542	0.28317		--	--
0.29958	0.28296		--	--
0.29525	0.28739		--	--
0.29107	0.28161		--	--
0.29663	0.28321		--	--
0.29076	0.28522		--	--
0.28771	0.27676		--	--
0.28751	0.27946		--	--
0.28565	0.27852		--	--
0.29129	0.2798		--	--
0.2868	0.27773		--	--
0.28658	0.28048		--	--
0.28277	0.27582		--	--
0.28134	0.27859		--	--
0.28341	0.27544		--	--
0.27946	0.27685		--	--
0.28447	0.26878		--	--
0.2804	0.27142		--	--
0.28204	0.27088		--	--
0.27819	0.26476		--	--
0.27869	0.2771		--	--
0.27539	0.27352		--	--
0.27552	0.26724		--	--
0.27617	0.26552		--	--
0.27112	0.26524		--	--
0.26917	0.26356		--	--
0.27289	0.26598		--	--
0.26957	0.26535		--	--
0.27219	0.2605		--	--
0.27449	0.26329		--	--
0.26835	0.25985		--	--
0.27317	0.26257		--	--
0.27203	0.26793		--	--
0.26818	0.25512		--	--
0.27026	0.2664		--	--
0.2655	0.26364		--	--
0.26728	0.26087		--	--
0.2738	0.26241		--	--
0.26756	0.25773		--	--
0.26841	0.26452		--	--
0.26827	0.25672		--	--
0.27067	0.26622		--	--
0.26694	0.25879		--	--
0.26504	0.26054		--	--
0.26474	0.25619		--	--
0.26526	0.26255		--	--
0.26585	0.25512		--	--
0.26342	0.25427		--	--
0.26375	0.25877		--	--
0.26966	0.26093		--	--
0.26299	0.25666		--	--
0.26461	0.25786		--	--
0.26688	0.25983		--	--
0.26377	0.26761		--	--
0.26637	0.26009		--	--
0.26518	0.26019		--	--
0.27153	0.2599		--	--
0.25948	0.25659		--	--
0.26507	0.26291		--	--
0.26649	0.25656		--	--
0.26623	0.2576		--	--
0.26557	0.2584		--	--
0.26444	0.26092		--	--
0.27025	0.25872		--	--
0.25708	0.25522		--	--
0.27014	0.2627		--	--
0.25755	0.26252		--	--
0.26886	0.26217		--	--
0.27207	0.26139		--	--
0.26506	0.26129		--	--
0.26394	0.25808		--	--
0.2681	0.25786		--	--
0.26375	0.26141		--	--
0.26538	0.26403		--	--
0.26684	0.25934		--	--
0.26201	0.25936		--	--
0.26569	0.26837		--	--
0.26502	0.26103		--	--
0.27326	0.26327		--	--
0.26796	0.26067		--	--
0.26648	0.26314		--	--
0.26753	0.2605		--	--
0.2684	0.26048		--	--
0.26949	0.26787		--	--
0.27217	0.26427		--	--
0.27313	0.26397		--	--
0.27121	0.26387		--	--
0.26865	0.26419		--	--
0.26934	0.26647		--	--
0.27239	0.27076		--	--
0.26857	0.26504		--	--
0.27952	0.26587		--	--
0.27097	0.2712		--	--
0.2752	0.26703		--	--
0.2676	0.26691		--	--
0.27879	0.2722		--	--
0.27501	0.27202		--	--
0.27202	0.27172		--	--
0.27661	0.27427		--	--
0.27961	0.27382		--	--
0.27877	0.27591		--	--
0.28116	0.273		--	--
0.28125	0.27576		--	--
0.2762	0.27208		--	--
0.2767	0.27625		--	--
0.2832	0.27812		--	--
0.28212	0.27777		--	--
0.28803	0.28093		--	--
0.28301	0.28234		--	--
0.28704	0.28095		--	--
0.29271	0.28898		--	--
0.28846	0.27947		--	--
0.29365	0.29044		--	--
0.28989	0.28799		--	--
0.29946	0.29095		--	--
0.29417	0.29031		--	--
0.2961	0.29512		--	--
0.29783	0.29314		--	--
0.29508	0.29057		--	--
0.29911	0.29636		--	--
0.30492	0.30523		--	--
0.30119	0.29918		--	--
0.30401	0.30135		--	--
0.30853	0.29894		--	--
0.31142	0.30586		--	--
0.31188	0.30765		--	--
0.31746	0.31203		--	--
0.30963	0.30586		--	--
0.31124	0.30336		--	--
0.32001	0.31628		--	--
0.31598	0.31265		--	--
0.32238	0.31815		--	--
0.31571	0.31112		--	--
0.32025	0.31677		--	--
0.32454	0.32296		--	--
0.3303	0.32057		--	--
0.33364	0.32238		--	--
0.32613	0.32472		--	--
0.33411	0.33066		--	--
0.33854	0.3279		--	--
0.33573	0.33469		--	--
0.34432	0.34001		--	--
0.33752	0.33139		--	--
0.34488	0.33515		--	--
0.34232	0.3378		--	--
0.34905	0.34802		--	--
0.35204	0.34059		--	--
0.34771	0.34343		--	--
0.35818	0.34798		--	--
0.3591	0.35288		--	--
0.36535	0.35327		--	--
0.36108	0.35356		--	--
0.3673	0.3602		--	--
0.36415	0.35826		--	--
0.37298	0.36194		--	--
0.37417	0.35779		--	--
0.37146	0.36266		--	--
0.37445	0.3674		--	--
0.37335	0.36417		--	--
0.38097	0.37134		--	--
0.38088	0.37792		--	--
0.3827	0.37961		--	--
0.38803	0.38819		--	--
0.38718	0.37975		--	--
0.3892	0.38212		--	--
0.39237	0.38425		--	--
0.39799	0.39159		--	--
0.39635	0.3928		--	--
0.40806	0.39444		--	--
0.40555	0.39959		--	--
0.41063	0.39656		--	--
0.41108	0.39938		--	--
0.41385	0.40309		--	--
0.41498	0.4019		--	--
0.41296	0.40646		--	--
0.41988	0.40554		--	--
0.42609	0.41881		--	--
0.4283	0.41334		--	--
0.43324	0.42038		--	--
0.43175	0.42252		--	--
0.43244	0.42294		--	--
0.43705	0.42745		--	--
0.44407	0.43239		--	--
0.44233	0.43296		--	--
0.44743	0.43825		--	--
0.45596	0.44432		--	--
0.44903	0.44281		--	--
0.45305	0.44708		--	--
0.45913	0.44963		--	--
0.4565	0.45663		--	--
0.46432	0.45476		--	--
0.47156	0.45756		--	--
0.4692	0.46221		--	--
0.47345	0.46648		--	--
0.48364	0.47422		--	--
0.48787	0.48245		--	--
0.48846	0.47404		--	--
0.49605	0.48416		--	--
0.49954	0.48538		--	--
0.50314	0.48593		--	--
0.5051	0.49547		--	--
0.51594	0.496		--	--
0.51576	0.50311		--	--
0.51622	0.50538		--	--
0.5217	0.50897		--	--
0.52984	0.51906		--	--
0.53721	0.52273		--	--
0.5416	0.52699		--	--
0.5417	0.52823		--	--
0.54464	0.53651		--	--
0.55151	0.5322		--	--
0.55385	0.54302		--	--
0.55961	0.54781		--	--
0.56281	0.55344		--	--
0.56928	0.55699		--	--
0.5709	0.56169		--	--
0.57806	0.56699		--	--
0.58537	0.57239		--	--
0.58956	0.57601		--	--
0.59542	0.58098		--	--
0.60657	0.58875		--	--
0.60774	0.59242		--	--
0.61652	0.60113		--	--
0.62168	0.60346		--	--
0.62513	0.61025		--	--
0.63749	0.62219		--	--
0.64394	0.62426		--	--
0.64135	0.63026		--	--
0.65893	0.63735		--	--
0.65943	0.64394		--	--
0.66496	0.64997		--	--
1899/12/30	0.65411		--	--
0.68001	0.6634		--	--
0.68716	0.67259		--	--
0.70107	0.68188		--	--
0.70263	0.68228		--	--
0.70403	0.68549		--	--
0.71946	0.69989		--	--
0.72434	0.71399
0.72771	0.71095
